# Supplementary material for: (μ-2-Pyridine­aldazine-κ4 N,N′:N′′,N′′′)bis­[bis­(N,N-di-n-propyl­dithio­carbamato-κ2 S,S′)cadmium(II)]
Source: Acta Crystallogr Sect E Struct Rep Online. 2008 Aug 16;64(Pt 9):m1176. doi: 10.1107/S1600536808025889 (PMC2960527; doi:10.1107/S1600536808025889)
Supplement: Supplementary file 1 [file e-64-m1176-sup1.cif]

##############################################################################
###                                                                        ###
###        Electronic paper (Acta Crystallographica Section E)             ###
###                                                                        ###
##############################################################################
#                                                                            #
# This CIF contains the data in a paper accepted for publication in Acta     #
# Crystallographica Section E. It conforms to the requirements of Notes      #
# for Authors for Section E, and has been peer reviewed under the auspices   #
# of the IUCr Commission on Journals.                                        #
#                                                                            #
# Full details of the Crystallographic Information File format               #
# are given in the paper "The Crystallographic Information File (CIF):       #
# a New Standard Archive File for Crystallography" by S. R. Hall, F. H.      #
# Allen and I. D. Brown [Acta Cryst. (1991), A47, 655-685].                  #
#                                                                            #
# The current version of the core CIF dictionary is obtainable from          #
# ftp://ftp.iucr.org/pub/cif_core.dic. The current version number is 2.4.    #
#                                                                            #
# Software is freely available for graphical display of the structure(s) in  #
# this CIF.  For information consult the CIF home page http://www.iucr.org/  #
# cif/home.html                                                              #
#                                                                            #
# This file may be used for bona fide research purposes within the           #
# scientific community so long as proper attribution is given to the journal # 
# article from which it was obtained.                                        #
#                                                                            #
##############################################################################
                                             
data_global
_audit_creation_method     SHELXL-97
_journal_date_recd_electronic     2008-08-10
_journal_date_accepted     2008-08-11
_journal_name_full     'Acta Crystallographica, Section E'
_journal_year     2008
_journal_volume     64
_journal_issue      9
_journal_page_first     m1176
_journal_page_last     m1176
_journal_paper_category     QM
_journal_coeditor_code     NG2485
_publ_contact_author_name     'Edward R. T. Tiekink'
_publ_contact_author_address
;
Department of Chemistry
University of Texas
One UTSA Circle
San Antonio
TX 78249-0698
USA
;
_publ_contact_author_email     edward.tiekink@utsa.edu
_publ_contact_author_fax     '1 210 458 7428'
_publ_contact_author_phone     '1 210 458 5774'
_publ_section_title
;\
(\m-2-Pyridinealdazine-\k^4^<i>N</i>,<i>N</i>':<i>N</i>'',<i>N</i>''')\
bis[bis(<i>N</i>,<i>N</i>-di-<i>n</i>-propyldithiocarbamato-\k^2^<i>S</i>,\
<i>S</i>')cadmium(II)]
;
loop_
    _publ_author_name
    _publ_author_address
    'Poplaukhin, Pavel'
;
Department of Chemistry
University of Texas at San Antonio
One UTSA Circle
San Antonio
TX 78249-0698
USA
;
    'Tiekink, Edward R. T.'
;
Department of Chemistry
University of Texas at San Antonio
One UTSA Circle
San Antonio
TX 78249-0698
USA
;
data_I
_audit_creation_method     SHELXL97
_chemical_name_systematic
;
(\m-2-Pyridinealdazine-
\k^4^<i>N</i>,<i>N</i>':<i>N</i>'',<i>N</i>''')bis[bis(N,N-di-n-
propyldithiocarbamato-\k^2^<i>S</i>,<i>S</i>')cadmium(II)]
;
_chemical_name_common     ?
_chemical_formula_moiety     'C40 H66 Cd2 N8 S8'
_chemical_formula_sum     'C40 H66 Cd2 N8 S8'
_chemical_formula_iupac     '[Cd2 (C7 H14 N S2)4 (C12 H10 N4)]'
_chemical_formula_weight     1140.39
_chemical_melting_point     ?
_symmetry_cell_setting     monoclinic
_symmetry_space_group_name_H-M     'P 21/c'
_symmetry_space_group_name_Hall     '-P 2ybc'
loop_
    _symmetry_equiv_pos_as_xyz
    'x, y, z'
    '-x, y+1/2, -z+1/2'
    '-x, -y, -z'
    'x, -y-1/2, z-1/2'
_cell_length_a     9.0768(16)
_cell_length_b     11.137(2)
_cell_length_c     25.389(5)
_cell_angle_alpha     90
_cell_angle_beta     92.216(3)
_cell_angle_gamma     90
_cell_volume     2564.7(8)
_cell_formula_units_Z     2
_cell_measurement_reflns_used     16020
_cell_measurement_theta_min     1.8
_cell_measurement_theta_max     40.5
_cell_measurement_temperature     98(2)
_exptl_crystal_description     prism
_exptl_crystal_colour     red
_exptl_crystal_size_max     0.35
_exptl_crystal_size_mid     0.12
_exptl_crystal_size_min     0.10
_exptl_crystal_density_diffrn     1.477
_exptl_crystal_density_meas     ?
_exptl_crystal_density_method     'not measured'
_exptl_crystal_F_000     1172
_exptl_absorpt_coefficient_mu     1.191
_exptl_absorpt_correction_type     multi-scan
_exptl_absorpt_process_details     '(ABSCOR; Higashi, 1995)'
_exptl_absorpt_correction_T_min     0.656
_exptl_absorpt_correction_T_max     1
_exptl_special_details
;
;
_diffrn_ambient_temperature     98(2)
_diffrn_radiation_type     MoK\a
_diffrn_radiation_wavelength     0.71070
_diffrn_radiation_source     'fine-focus sealed tube'
_diffrn_radiation_monochromator     graphite
_diffrn_measurement_device_type     'Rigaku AFC12\k/SATURN724'
_diffrn_measurement_method     \w
_diffrn_detector_area_resol_mean     ?
_diffrn_reflns_number     20914
_diffrn_reflns_av_R_equivalents     0.031
_diffrn_reflns_av_sigmaI/netI     0.027
_diffrn_reflns_theta_min     2.3
_diffrn_reflns_theta_max     27.5
_diffrn_reflns_theta_full     27.5
_diffrn_measured_fraction_theta_max     0.994
_diffrn_measured_fraction_theta_full     0.994
_diffrn_reflns_limit_h_min     -11
_diffrn_reflns_limit_h_max     11
_diffrn_reflns_limit_k_min     -14
_diffrn_reflns_limit_k_max     14
_diffrn_reflns_limit_l_min     -32
_diffrn_reflns_limit_l_max     31
_diffrn_standards_number     0
_diffrn_standards_interval_count     0
_diffrn_standards_interval_time     ?
_diffrn_standards_decay_%     <1
_refine_special_details
;
Refinement of <i>F</i>^2^ against ALL reflections. The weighted <i>R</i>-factor
<i>wR</i> and goodness of fit <i>S</i> are based on <i>F</i>^2^, conventional
<i>R</i>-factors <i>R</i> are based on <i>F</i>, with <i>F</i> set to zero for
negative <i>F</i>^2^. The threshold expression of <i>F</i>^2^ >
\s(<i>F</i>^2^) is used only for calculating <i>R</i>-factors(gt) <i>etc</i>.
and is not relevant to the choice of reflections for refinement.
<i>R</i>-factors based on <i>F</i>^2^ are statistically about twice as large
as those based on <i>F</i>, and <i>R</i>- factors based on ALL data will be
even larger.
;
_reflns_number_total     5861
_reflns_number_gt     5539
_reflns_threshold_expression     I>2\s(I)
_refine_ls_structure_factor_coef     Fsqd
_refine_ls_matrix_type     full
_refine_ls_R_factor_all     0.034
_refine_ls_R_factor_gt     0.031
_refine_ls_wR_factor_gt     0.075
_refine_ls_wR_factor_ref     0.077
_refine_ls_goodness_of_fit_ref     1.08
_refine_ls_restrained_S_all     1.08
_refine_ls_number_reflns     5861
_refine_ls_number_parameters     299
_refine_ls_number_restraints     0
_refine_ls_hydrogen_treatment     constr
_refine_ls_weighting_scheme     calc
_refine_ls_weighting_details
       'calc w = 1/[\s^2^(Fo^2^)+(0.0362P)^2^+2.6654P] where P=(Fo^2^+2Fc^2^)/3'
_atom_sites_solution_hydrogens     geom
_atom_sites_solution_primary     direct
_atom_sites_solution_secondary     difmap
_refine_ls_shift/su_max     0.001
_refine_ls_shift/su_mean     0.000
_refine_diff_density_max     0.71
_refine_diff_density_min     -0.72
_refine_ls_extinction_method     none
_refine_ls_extinction_coef     ?
loop_
    _atom_type_symbol
    _atom_type_description
    _atom_type_scat_dispersion_real
    _atom_type_scat_dispersion_imag
    _atom_type_scat_source
    'C' 'C' 0.0033 0.0016
                         'International Tables Vol C Tables 4.2.6.8 and 6.1.1.4'
    'H' 'H' 0.0000 0.0000
                         'International Tables Vol C Tables 4.2.6.8 and 6.1.1.4'
    'Cd' 'Cd' -0.8075 1.2024
                         'International Tables Vol C Tables 4.2.6.8 and 6.1.1.4'
    'N' 'N' 0.0061 0.0033
                         'International Tables Vol C Tables 4.2.6.8 and 6.1.1.4'
    'S' 'S' 0.1246 0.1234
                         'International Tables Vol C Tables 4.2.6.8 and 6.1.1.4'
_computing_data_collection     'CrystalClear (Rigaku/MSC, 2005)'
_computing_cell_refinement     'CrystalClear (Rigaku/MSC, 2005)'
_computing_data_reduction     'CrystalClear (Rigaku/MSC, 2005)'
_computing_structure_solution     'SIR92 (Altomare <i>et al.</i>,  1994)'
_computing_structure_refinement     'SHELXL97 (Sheldrick, 2008)'
_computing_molecular_graphics
;
ORTEPII (Johnson, 1976) and DIAMOND (Brandenburg, 2006)
;
_computing_publication_material     'SHELXL97 (Sheldrick, 2008)'
loop_
    _atom_site_type_symbol
    _atom_site_label
    _atom_site_fract_x
    _atom_site_fract_y
    _atom_site_fract_z
    _atom_site_U_iso_or_equiv
    _atom_site_adp_type
    _atom_site_calc_flag
    _atom_site_refinement_flags
    _atom_site_occupancy
    _atom_site_disorder_assembly
    _atom_site_disorder_group
    Cd Cd 0.153452(17) 0.407355(14) 0.605114(6) 0.01585(6) Uani d . 1 . .
    S S1 0.07349(7) 0.19908(6) 0.56627(3) 0.03080(16) Uani d . 1 . .
    S S2 0.37230(6) 0.24128(5) 0.61348(3) 0.02499(14) Uani d . 1 . .
    S S3 -0.06899(6) 0.53972(6) 0.63409(2) 0.02094(12) Uani d . 1 . .
    S S4 0.19579(6) 0.48599(5) 0.70265(2) 0.01910(12) Uani d . 1 . .
    N N2 -0.0279(2) 0.6233(2) 0.73187(8) 0.0204(4) Uani d . 1 . .
    N N3 0.3282(2) 0.53991(17) 0.56901(8) 0.0170(4) Uani d . 1 . .
    N N4 0.06743(19) 0.50248(18) 0.51464(7) 0.0162(4) Uani d . 1 . .
    C C1 0.2466(2) 0.1454(2) 0.58446(9) 0.0181(4) Uani d . 1 . .
    C C2 0.1771(3) -0.0570(2) 0.55108(11) 0.0278(5) Uani d P 0.618(8) A 1
    H H2A 0.2185 -0.0870 0.5181 0.033 Uiso calc PR 0.618(8) A 1
    H H2B 0.0832 -0.0156 0.5417 0.033 Uiso calc PR 0.618(8) A 1
    C C3 0.1459(5) -0.1621(4) 0.5862(2) 0.0325(13) Uani d P 0.618(8) A 1
    H H3A 0.0719 -0.2141 0.5678 0.039 Uiso calc PR 0.618(8) A 1
    H H3B 0.2376 -0.2096 0.5912 0.039 Uiso calc PR 0.618(8) A 1
    C C4 0.0910(4) -0.1317(4) 0.63923(14) 0.0540(10) Uani d P 0.618(8) A 1
    H H4A 0.0742 -0.2057 0.6590 0.081 Uiso calc PR 0.618(8) A 1
    H H4B -0.0017 -0.0869 0.6351 0.081 Uiso calc PR 0.618(8) A 1
    H H4C 0.1644 -0.0823 0.6585 0.081 Uiso calc PR 0.618(8) A 1
    C C80 0.1771(3) -0.0570(2) 0.55108(11) 0.0278(5) Uani d P 0.382(8) A 2
    H H80A 0.2327 -0.1285 0.5399 0.033 Uiso calc PR 0.382(8) A 2
    H H80B 0.1301 -0.0204 0.5191 0.033 Uiso calc PR 0.382(8) A 2
    C C30 0.0531(8) -0.0980(6) 0.5891(3) 0.031(2) Uani d P 0.382(8) A 2
    H H30A -0.0184 -0.0312 0.5912 0.037 Uiso calc PR 0.382(8) A 2
    H H30B 0.0002 -0.1663 0.5720 0.037 Uiso calc PR 0.382(8) A 2
    C C40 0.0910(4) -0.1317(4) 0.63923(14) 0.0540(10) Uani d P 0.382(8) A 2
    H H40A 0.0021 -0.1544 0.6576 0.081 Uiso calc PR 0.382(8) A 2
    H H40B 0.1398 -0.0645 0.6578 0.081 Uiso calc PR 0.382(8) A 2
    H H40C 0.1584 -0.2003 0.6385 0.081 Uiso calc PR 0.382(8) A 2
    N N1 0.2807(2) 0.0299(2) 0.57585(10) 0.0293(5) Uani d P 0.50 A 1
    C C5 0.4367(6) -0.0111(5) 0.5768(3) 0.0210(11) Uani d P 0.50 A 1
    H H5A 0.5005 0.0539 0.5641 0.025 Uiso calc PR 0.50 A 1
    H H5B 0.4462 -0.0812 0.5532 0.025 Uiso calc PR 0.50 A 1
    C C6 0.4858(5) -0.0460(5) 0.6335(2) 0.0235(10) Uani d P 0.50 A 1
    H H6A 0.4651 0.0209 0.6578 0.028 Uiso calc PR 0.50 A 1
    H H6B 0.4298 -0.1173 0.6447 0.028 Uiso calc PR 0.50 A 1
    C C7 0.6503(6) -0.0740(5) 0.6360(3) 0.0325(13) Uani d P 0.50 A 1
    H H7A 0.6809 -0.0963 0.6721 0.049 Uiso calc PR 0.50 A 1
    H H7B 0.7054 -0.0029 0.6254 0.049 Uiso calc PR 0.50 A 1
    H H7C 0.6702 -0.1407 0.6122 0.049 Uiso calc PR 0.50 A 1
    N N10 0.2807(2) 0.0299(2) 0.57585(10) 0.0293(5) Uani d P 0.50 A 2
    C C50 0.4217(7) -0.0203(5) 0.6042(3) 0.0279(13) Uani d P 0.50 A 2
    H H50A 0.4466 0.0270 0.6363 0.033 Uiso calc PR 0.50 A 2
    H H50B 0.4068 -0.1051 0.6144 0.033 Uiso calc PR 0.50 A 2
    C C60 0.5433(7) -0.0108(5) 0.5656(3) 0.0360(13) Uani d P 0.50 A 2
    H H60A 0.5545 0.0740 0.5547 0.043 Uiso calc PR 0.50 A 2
    H H60B 0.5169 -0.0586 0.5337 0.043 Uiso calc PR 0.50 A 2
    C C70 0.6906(7) -0.0567(6) 0.5903(3) 0.0447(16) Uani d P 0.50 A 2
    H H70A 0.7677 -0.0504 0.5645 0.067 Uiso calc PR 0.50 A 2
    H H70B 0.6797 -0.1408 0.6009 0.067 Uiso calc PR 0.50 A 2
    H H70C 0.7180 -0.0081 0.6214 0.067 Uiso calc PR 0.50 A 2
    C C8 0.0275(2) 0.5569(2) 0.69392(9) 0.0178(4) Uani d . 1 . .
    C C9 -0.1698(3) 0.6864(2) 0.72549(11) 0.0263(5) Uani d . 1 . .
    H H9A -0.1865 0.7086 0.6880 0.032 Uiso calc R 1 . .
    H H9B -0.1652 0.7615 0.7464 0.032 Uiso calc R 1 . .
    C C10 -0.2992(3) 0.6109(3) 0.74297(12) 0.0355(7) Uani d . 1 . .
    H H10A -0.2835 0.5887 0.7805 0.043 Uiso calc R 1 . .
    H H10B -0.3050 0.5360 0.7220 0.043 Uiso calc R 1 . .
    C C11 -0.4437(3) 0.6802(4) 0.73570(13) 0.0472(9) Uani d . 1 . .
    H H11A -0.5253 0.6304 0.7473 0.071 Uiso calc R 1 . .
    H H11B -0.4602 0.7007 0.6984 0.071 Uiso calc R 1 . .
    H H11C -0.4383 0.7540 0.7567 0.071 Uiso calc R 1 . .
    C C12 0.0537(3) 0.6428(2) 0.78277(9) 0.0234(5) Uani d . 1 . .
    H H12A 0.1123 0.5701 0.7918 0.028 Uiso calc R 1 . .
    H H12B -0.0177 0.6551 0.8108 0.028 Uiso calc R 1 . .
    C C13 0.1564(3) 0.7511(2) 0.78105(10) 0.0242(5) Uani d . 1 . .
    H H13A 0.0972 0.8253 0.7767 0.029 Uiso calc R 1 . .
    H H13B 0.2198 0.7439 0.7503 0.029 Uiso calc R 1 . .
    C C14 0.2533(3) 0.7595(3) 0.83168(11) 0.0304(6) Uani d . 1 . .
    H H14A 0.3183 0.8295 0.8297 0.046 Uiso calc R 1 . .
    H H14B 0.3131 0.6865 0.8357 0.046 Uiso calc R 1 . .
    H H14C 0.1906 0.7678 0.8620 0.046 Uiso calc R 1 . .
    C C15 0.4586(3) 0.5575(2) 0.59424(10) 0.0202(5) Uani d . 1 . .
    H H15 0.4744 0.5230 0.6282 0.024 Uiso calc R 1 . .
    C C16 0.5719(3) 0.6238(2) 0.57324(10) 0.0215(5) Uani d . 1 . .
    H H16 0.6628 0.6342 0.5925 0.026 Uiso calc R 1 . .
    C C17 0.5501(3) 0.6745(2) 0.52364(10) 0.0227(5) Uani d . 1 . .
    H H17 0.6262 0.7192 0.5080 0.027 Uiso calc R 1 . .
    C C18 0.4137(3) 0.6584(2) 0.49713(9) 0.0193(4) Uani d . 1 . .
    H H18 0.3948 0.6930 0.4633 0.023 Uiso calc R 1 . .
    C C19 0.3063(2) 0.59112(19) 0.52103(9) 0.0161(4) Uani d . 1 . .
    C C20 0.1614(2) 0.5730(2) 0.49415(9) 0.0169(4) Uani d . 1 . .
    H H20 0.1376 0.6131 0.4619 0.020 Uiso calc R 1 . .
loop_
    _atom_site_aniso_label
    _atom_site_aniso_U_11
    _atom_site_aniso_U_22
    _atom_site_aniso_U_33
    _atom_site_aniso_U_12
    _atom_site_aniso_U_13
    _atom_site_aniso_U_23
    Cd 0.01450(9) 0.01688(9) 0.01615(10) 0.00097(6) 0.00017(6) -0.00067(6)
    S1 0.0254(3) 0.0220(3) 0.0437(4) 0.0073(2) -0.0170(3) -0.0097(3)
    S2 0.0160(3) 0.0172(3) 0.0413(4) -0.0007(2) -0.0038(2) 0.0019(2)
    S3 0.0162(3) 0.0263(3) 0.0201(3) 0.0040(2) -0.0029(2) -0.0056(2)
    S4 0.0159(3) 0.0221(3) 0.0192(3) 0.0031(2) -0.0004(2) -0.0007(2)
    N2 0.0146(9) 0.0258(10) 0.0207(10) 0.0011(8) 0.0002(7) -0.0066(8)
    N3 0.0169(9) 0.0166(9) 0.0172(9) 0.0019(7) -0.0018(7) -0.0009(7)
    N4 0.0135(9) 0.0192(9) 0.0156(9) -0.0008(7) -0.0038(7) -0.0006(7)
    C1 0.0185(10) 0.0167(10) 0.0193(11) 0.0003(8) 0.0025(8) 0.0035(9)
    C2 0.0275(13) 0.0207(12) 0.0348(14) -0.0004(10) -0.0021(10) -0.0054(11)
    C3 0.031(2) 0.022(2) 0.045(3) -0.0029(18) -0.0006(19) -0.0092(19)
    C4 0.046(2) 0.075(3) 0.0421(19) -0.0291(19) 0.0068(15) -0.0073(18)
    C80 0.0275(13) 0.0207(12) 0.0348(14) -0.0004(10) -0.0021(10) -0.0054(11)
    C30 0.026(4) 0.022(4) 0.043(4) -0.006(3) -0.003(3) -0.005(3)
    C40 0.046(2) 0.075(3) 0.0421(19) -0.0291(19) 0.0068(15) -0.0073(18)
    N1 0.0196(10) 0.0189(10) 0.0493(14) 0.0004(8) -0.0019(9) -0.0003(10)
    C5 0.014(3) 0.023(3) 0.026(3) 0.0064(18) 0.008(2) -0.008(3)
    C6 0.013(2) 0.022(2) 0.034(3) 0.0030(18) -0.011(2) 0.005(2)
    C7 0.019(2) 0.022(2) 0.056(4) 0.0074(19) -0.011(2) -0.012(2)
    N10 0.0196(10) 0.0189(10) 0.0493(14) 0.0004(8) -0.0019(9) -0.0003(10)
    C50 0.029(3) 0.020(3) 0.035(4) 0.004(2) 0.004(3) -0.003(3)
    C60 0.037(4) 0.027(3) 0.044(3) 0.007(2) -0.003(3) 0.002(2)
    C70 0.028(3) 0.037(3) 0.070(5) 0.006(3) -0.001(3) -0.006(3)
    C8 0.0148(10) 0.0182(10) 0.0206(11) -0.0026(8) 0.0029(8) -0.0004(9)
    C9 0.0171(11) 0.0322(13) 0.0294(13) 0.0073(10) 0.0000(9) -0.0119(11)
    C10 0.0184(12) 0.0529(18) 0.0356(15) 0.0001(12) 0.0065(10) -0.0130(14)
    C11 0.0168(13) 0.082(3) 0.0430(17) 0.0039(14) 0.0017(11) -0.0247(18)
    C12 0.0218(11) 0.0296(13) 0.0188(11) 0.0009(10) 0.0001(9) -0.0060(10)
    C13 0.0192(11) 0.0249(12) 0.0279(13) 0.0031(9) -0.0042(9) -0.0050(10)
    C14 0.0236(12) 0.0339(14) 0.0329(14) 0.0053(11) -0.0082(10) -0.0069(11)
    C15 0.0184(11) 0.0198(11) 0.0221(11) 0.0017(9) -0.0051(8) 0.0007(9)
    C16 0.0154(10) 0.0198(11) 0.0288(12) 0.0000(9) -0.0046(9) -0.0037(10)
    C17 0.0180(11) 0.0181(11) 0.0319(13) -0.0008(9) 0.0013(9) -0.0005(10)
    C18 0.0191(11) 0.0177(11) 0.0212(11) -0.0008(8) 0.0013(8) 0.0001(9)
    C19 0.0169(10) 0.0141(10) 0.0173(11) 0.0016(8) 0.0007(8) -0.0030(8)
    C20 0.0164(10) 0.0187(10) 0.0156(10) 0.0022(8) 0.0002(8) -0.0017(8)
_geom_special_details
;
All e.s.d.'s (except the e.s.d. in the dihedral angle between two l.s. planes)
are estimated using the full covariance matrix. The cell e.s.d.'s are taken
into account individually in the estimation of e.s.d.'s in distances, angles
and torsion angles; correlations between e.s.d.'s in cell parameters are only
used when they are defined by crystal symmetry. An approximate (isotropic)
treatment of cell e.s.d.'s is used for estimating e.s.d.'s involving l.s.
planes.
;
loop_
    _geom_bond_atom_site_label_1
    _geom_bond_atom_site_label_2
    _geom_bond_site_symmetry_2
    _geom_bond_distance
    _geom_bond_publ_flag
    Cd N3 . 2.377(2) ?
    Cd S1 . 2.6124(8) ?
    Cd N4 . 2.6211(19) ?
    Cd S3 . 2.6279(7) ?
    Cd S4 . 2.6407(7) ?
    Cd S2 . 2.7165(7) ?
    S1 C1 . 1.727(2) ?
    S2 C1 . 1.709(2) ?
    S3 C8 . 1.735(2) ?
    S4 C8 . 1.726(2) ?
    N2 C8 . 1.329(3) ?
    N2 C9 . 1.470(3) ?
    N2 C12 . 1.480(3) ?
    N3 C15 . 1.338(3) ?
    N3 C19 . 1.353(3) ?
    N4 C20 . 1.284(3) ?
    N4 N4 3_566 1.409(3) ?
    C1 N10 . 1.342(3) ?
    C1 N1 . 1.342(3) ?
    C2 N1 . 1.474(3) ?
    C2 C3 . 1.505(5) ?
    C2 H2A . 0.9900 ?
    C2 H2B . 0.9900 ?
    C3 C4 . 1.493(6) ?
    C3 H3A . 0.9900 ?
    C3 H3B . 0.9900 ?
    C4 H4A . 0.9800 ?
    C4 H4B . 0.9800 ?
    C4 H4C . 0.9800 ?
    C80 N10 . 1.474(3) ?
    C80 C30 . 1.578(8) ?
    C80 H80A . 0.9900 ?
    C80 H80B . 0.9900 ?
    C30 C40 . 1.358(9) ?
    C30 H30A . 0.9900 ?
    C30 H30B . 0.9900 ?
    C40 H40A . 0.9800 ?
    C40 H40B . 0.9800 ?
    C40 H40C . 0.9800 ?
    N1 C5 . 1.487(5) ?
    C5 C6 . 1.539(8) ?
    C5 H5A . 0.9900 ?
    C5 H5B . 0.9900 ?
    C6 C7 . 1.524(7) ?
    C6 H6A . 0.9900 ?
    C6 H6B . 0.9900 ?
    C7 H7A . 0.9800 ?
    C7 H7B . 0.9800 ?
    C7 H7C . 0.9800 ?
    N10 C50 . 1.548(7) ?
    C50 C60 . 1.508(9) ?
    C50 H50A . 0.9900 ?
    C50 H50B . 0.9900 ?
    C60 C70 . 1.543(8) ?
    C60 H60A . 0.9900 ?
    C60 H60B . 0.9900 ?
    C70 H70A . 0.9800 ?
    C70 H70B . 0.9800 ?
    C70 H70C . 0.9800 ?
    C9 C10 . 1.525(4) ?
    C9 H9A . 0.9900 ?
    C9 H9B . 0.9900 ?
    C10 C11 . 1.527(4) ?
    C10 H10A . 0.9900 ?
    C10 H10B . 0.9900 ?
    C11 H11A . 0.9800 ?
    C11 H11B . 0.9800 ?
    C11 H11C . 0.9800 ?
    C12 C13 . 1.526(4) ?
    C12 H12A . 0.9900 ?
    C12 H12B . 0.9900 ?
    C13 C14 . 1.532(3) ?
    C13 H13A . 0.9900 ?
    C13 H13B . 0.9900 ?
    C14 H14A . 0.9800 ?
    C14 H14B . 0.9800 ?
    C14 H14C . 0.9800 ?
    C15 C16 . 1.389(3) ?
    C15 H15 . 0.9500 ?
    C16 C17 . 1.387(4) ?
    C16 H16 . 0.9500 ?
    C17 C18 . 1.398(3) ?
    C17 H17 . 0.9500 ?
    C18 C19 . 1.388(3) ?
    C18 H18 . 0.9500 ?
    C19 C20 . 1.472(3) ?
    C20 H20 . 0.9500 ?
loop_
    _geom_angle_atom_site_label_1
    _geom_angle_atom_site_label_2
    _geom_angle_atom_site_label_3
    _geom_angle_site_symmetry_1
    _geom_angle_site_symmetry_3
    _geom_angle
    _geom_angle_publ_flag
    N3 Cd S1 . . 125.86(5) ?
    N3 Cd N4 . . 65.89(6) ?
    S1 Cd N4 . . 87.65(5) ?
    N3 Cd S3 . . 106.92(5) ?
    S1 Cd S3 . . 113.49(2) ?
    N4 Cd S3 . . 79.19(4) ?
    N3 Cd S4 . . 94.63(5) ?
    S1 Cd S4 . . 132.59(2) ?
    N4 Cd S4 . . 135.68(5) ?
    S3 Cd S4 . . 68.714(18) ?
    N3 Cd S2 . . 87.49(5) ?
    S1 Cd S2 . . 67.45(2) ?
    N4 Cd S2 . . 122.40(5) ?
    S3 Cd S2 . . 158.05(2) ?
    S4 Cd S2 . . 94.19(2) ?
    C1 S1 Cd . . 88.28(8) ?
    C1 S2 Cd . . 85.28(8) ?
    C8 S3 Cd . . 86.54(8) ?
    C8 S4 Cd . . 86.30(8) ?
    C8 N2 C9 . . 122.7(2) ?
    C8 N2 C12 . . 121.6(2) ?
    C9 N2 C12 . . 115.64(19) ?
    C15 N3 C19 . . 117.8(2) ?
    C15 N3 Cd . . 119.82(16) ?
    C19 N3 Cd . . 122.14(15) ?
    C20 N4 N4 . 3_566 112.8(2) ?
    C20 N4 Cd . . 114.97(14) ?
    N4 N4 Cd 3_566 . 132.07(19) ?
    N10 C1 N1 . . 0.0(2) ?
    N10 C1 S2 . . 120.96(18) ?
    N1 C1 S2 . . 120.96(18) ?
    N10 C1 S1 . . 120.08(18) ?
    N1 C1 S1 . . 120.08(18) ?
    S2 C1 S1 . . 118.96(14) ?
    N1 C2 C3 . . 112.9(3) ?
    N1 C2 H2A . . 109.0 ?
    C3 C2 H2A . . 109.0 ?
    N1 C2 H2B . . 109.0 ?
    C3 C2 H2B . . 109.0 ?
    H2A C2 H2B . . 107.8 ?
    C4 C3 C2 . . 115.8(3) ?
    C4 C3 H3A . . 108.3 ?
    C2 C3 H3A . . 108.3 ?
    C4 C3 H3B . . 108.3 ?
    C2 C3 H3B . . 108.3 ?
    H3A C3 H3B . . 107.4 ?
    C3 C4 H4A . . 109.5 ?
    C3 C4 H4B . . 109.5 ?
    H4A C4 H4B . . 109.5 ?
    C3 C4 H4C . . 109.5 ?
    H4A C4 H4C . . 109.5 ?
    H4B C4 H4C . . 109.5 ?
    N10 C80 C30 . . 112.8(3) ?
    N10 C80 H80A . . 109.0 ?
    C30 C80 H80A . . 109.0 ?
    N10 C80 H80B . . 109.0 ?
    C30 C80 H80B . . 109.0 ?
    H80A C80 H80B . . 107.8 ?
    C40 C30 C80 . . 119.5(5) ?
    C40 C30 H30A . . 107.4 ?
    C80 C30 H30A . . 107.4 ?
    C40 C30 H30B . . 107.4 ?
    C80 C30 H30B . . 107.4 ?
    H30A C30 H30B . . 107.0 ?
    C30 C40 H40A . . 109.5 ?
    C30 C40 H40B . . 109.5 ?
    H40A C40 H40B . . 109.5 ?
    C30 C40 H40C . . 109.5 ?
    H40A C40 H40C . . 109.5 ?
    H40B C40 H40C . . 109.5 ?
    C1 N1 C2 . . 123.5(2) ?
    C1 N1 C5 . . 121.2(3) ?
    C2 N1 C5 . . 113.4(3) ?
    N1 C5 C6 . . 109.6(5) ?
    N1 C5 H5A . . 109.8 ?
    C6 C5 H5A . . 109.8 ?
    N1 C5 H5B . . 109.8 ?
    C6 C5 H5B . . 109.8 ?
    H5A C5 H5B . . 108.2 ?
    C7 C6 C5 . . 109.8(5) ?
    C7 C6 H6A . . 109.7 ?
    C5 C6 H6A . . 109.7 ?
    C7 C6 H6B . . 109.7 ?
    C5 C6 H6B . . 109.7 ?
    H6A C6 H6B . . 108.2 ?
    C6 C7 H7A . . 109.5 ?
    C6 C7 H7B . . 109.5 ?
    H7A C7 H7B . . 109.5 ?
    C6 C7 H7C . . 109.5 ?
    H7A C7 H7C . . 109.5 ?
    H7B C7 H7C . . 109.5 ?
    C1 N10 C80 . . 123.5(2) ?
    C1 N10 C50 . . 117.5(3) ?
    C80 N10 C50 . . 117.6(3) ?
    C60 C50 N10 . . 106.6(6) ?
    C60 C50 H50A . . 110.4 ?
    N10 C50 H50A . . 110.4 ?
    C60 C50 H50B . . 110.4 ?
    N10 C50 H50B . . 110.4 ?
    H50A C50 H50B . . 108.6 ?
    C50 C60 C70 . . 110.9(5) ?
    C50 C60 H60A . . 109.5 ?
    C70 C60 H60A . . 109.5 ?
    C50 C60 H60B . . 109.5 ?
    C70 C60 H60B . . 109.5 ?
    H60A C60 H60B . . 108.1 ?
    C60 C70 H70A . . 109.5 ?
    C60 C70 H70B . . 109.5 ?
    H70A C70 H70B . . 109.5 ?
    C60 C70 H70C . . 109.5 ?
    H70A C70 H70C . . 109.5 ?
    H70B C70 H70C . . 109.5 ?
    N2 C8 S4 . . 121.29(18) ?
    N2 C8 S3 . . 120.26(17) ?
    S4 C8 S3 . . 118.45(13) ?
    N2 C9 C10 . . 112.7(2) ?
    N2 C9 H9A . . 109.1 ?
    C10 C9 H9A . . 109.1 ?
    N2 C9 H9B . . 109.1 ?
    C10 C9 H9B . . 109.1 ?
    H9A C9 H9B . . 107.8 ?
    C9 C10 C11 . . 110.7(3) ?
    C9 C10 H10A . . 109.5 ?
    C11 C10 H10A . . 109.5 ?
    C9 C10 H10B . . 109.5 ?
    C11 C10 H10B . . 109.5 ?
    H10A C10 H10B . . 108.1 ?
    C10 C11 H11A . . 109.5 ?
    C10 C11 H11B . . 109.5 ?
    H11A C11 H11B . . 109.5 ?
    C10 C11 H11C . . 109.5 ?
    H11A C11 H11C . . 109.5 ?
    H11B C11 H11C . . 109.5 ?
    N2 C12 C13 . . 112.1(2) ?
    N2 C12 H12A . . 109.2 ?
    C13 C12 H12A . . 109.2 ?
    N2 C12 H12B . . 109.2 ?
    C13 C12 H12B . . 109.2 ?
    H12A C12 H12B . . 107.9 ?
    C12 C13 C14 . . 110.9(2) ?
    C12 C13 H13A . . 109.5 ?
    C14 C13 H13A . . 109.5 ?
    C12 C13 H13B . . 109.5 ?
    C14 C13 H13B . . 109.5 ?
    H13A C13 H13B . . 108.1 ?
    C13 C14 H14A . . 109.5 ?
    C13 C14 H14B . . 109.5 ?
    H14A C14 H14B . . 109.5 ?
    C13 C14 H14C . . 109.5 ?
    H14A C14 H14C . . 109.5 ?
    H14B C14 H14C . . 109.5 ?
    N3 C15 C16 . . 123.3(2) ?
    N3 C15 H15 . . 118.4 ?
    C16 C15 H15 . . 118.4 ?
    C17 C16 C15 . . 118.9(2) ?
    C17 C16 H16 . . 120.6 ?
    C15 C16 H16 . . 120.6 ?
    C16 C17 C18 . . 118.5(2) ?
    C16 C17 H17 . . 120.7 ?
    C18 C17 H17 . . 120.7 ?
    C19 C18 C17 . . 118.9(2) ?
    C19 C18 H18 . . 120.6 ?
    C17 C18 H18 . . 120.6 ?
    N3 C19 C18 . . 122.7(2) ?
    N3 C19 C20 . . 117.2(2) ?
    C18 C19 C20 . . 120.1(2) ?
    N4 C20 C19 . . 119.5(2) ?
    N4 C20 H20 . . 120.3 ?
    C19 C20 H20 . . 120.3 ?
loop_
    _geom_torsion_atom_site_label_1
    _geom_torsion_atom_site_label_2
    _geom_torsion_atom_site_label_3
    _geom_torsion_atom_site_label_4
    _geom_torsion_site_symmetry_1
    _geom_torsion_site_symmetry_2
    _geom_torsion_site_symmetry_3
    _geom_torsion_site_symmetry_4
    _geom_torsion
    _geom_torsion_publ_flag
    N3 Cd S1 C1 . . . . 69.94(10) ?
    N4 Cd S1 C1 . . . . 127.66(9) ?
    S3 Cd S1 C1 . . . . -155.19(8) ?
    S4 Cd S1 C1 . . . . -73.14(8) ?
    S2 Cd S1 C1 . . . . 0.95(8) ?
    N3 Cd S2 C1 . . . . -131.74(9) ?
    S1 Cd S2 C1 . . . . -0.97(8) ?
    N4 Cd S2 C1 . . . . -72.54(9) ?
    S3 Cd S2 C1 . . . . 96.17(9) ?
    S4 Cd S2 C1 . . . . 133.80(8) ?
    N3 Cd S3 C8 . . . . -87.89(9) ?
    S1 Cd S3 C8 . . . . 129.01(8) ?
    N4 Cd S3 C8 . . . . -148.37(9) ?
    S4 Cd S3 C8 . . . . 0.51(8) ?
    S2 Cd S3 C8 . . . . 41.31(10) ?
    N3 Cd S4 C8 . . . . 105.86(9) ?
    S1 Cd S4 C8 . . . . -103.38(8) ?
    N4 Cd S4 C8 . . . . 46.11(10) ?
    S3 Cd S4 C8 . . . . -0.51(8) ?
    S2 Cd S4 C8 . . . . -166.33(8) ?
    S1 Cd N3 C15 . . . . -110.58(17) ?
    N4 Cd N3 C15 . . . . -178.32(19) ?
    S3 Cd N3 C15 . . . . 112.22(17) ?
    S4 Cd N3 C15 . . . . 43.08(17) ?
    S2 Cd N3 C15 . . . . -50.92(17) ?
    S1 Cd N3 C19 . . . . 63.49(18) ?
    N4 Cd N3 C19 . . . . -4.25(16) ?
    S3 Cd N3 C19 . . . . -73.71(17) ?
    S4 Cd N3 C19 . . . . -142.85(16) ?
    S2 Cd N3 C19 . . . . 123.15(17) ?
    N3 Cd N4 C20 . . . . 1.00(15) ?
    S1 Cd N4 C20 . . . . -130.34(16) ?
    S3 Cd N4 C20 . . . . 115.21(16) ?
    S4 Cd N4 C20 . . . . 71.62(17) ?
    S2 Cd N4 C20 . . . . -69.06(17) ?
    N3 Cd N4 N4 . . . 3_566 -174.1(3) ?
    S1 Cd N4 N4 . . . 3_566 54.6(3) ?
    S3 Cd N4 N4 . . . 3_566 -59.9(2) ?
    S4 Cd N4 N4 . . . 3_566 -103.4(2) ?
    S2 Cd N4 N4 . . . 3_566 115.9(2) ?
    Cd S2 C1 N10 . . . . -178.4(2) ?
    Cd S2 C1 N1 . . . . -178.4(2) ?
    Cd S2 C1 S1 . . . . 1.54(13) ?
    Cd S1 C1 N10 . . . . 178.3(2) ?
    Cd S1 C1 N1 . . . . 178.3(2) ?
    Cd S1 C1 S2 . . . . -1.60(13) ?
    N1 C2 C3 C4 . . . . 55.2(4) ?
    N10 C80 C30 C40 . . . . -47.3(7) ?
    S2 C1 N1 C2 . . . . 179.9(2) ?
    S1 C1 N1 C2 . . . . 0.0(4) ?
    N10 C1 N1 C5 . . . . 0E1(10)
                                ?
    S2 C1 N1 C5 . . . . -17.3(5) ?
    S1 C1 N1 C5 . . . . 162.8(4) ?
    C3 C2 N1 C1 . . . . -120.0(3) ?
    C3 C2 N1 C5 . . . . 76.1(4) ?
    C1 N1 C5 C6 . . . . 88.3(5) ?
    C2 N1 C5 C6 . . . . -107.3(4) ?
    N1 C5 C6 C7 . . . . -173.3(4) ?
    N1 C1 N10 C80 . . . . 0E1(4)
                                ?
    S2 C1 N10 C80 . . . . 179.9(2) ?
    S1 C1 N10 C80 . . . . 0.0(4) ?
    N1 C1 N10 C50 . . . . 0E1(10)
                                 ?
    S2 C1 N10 C50 . . . . 13.8(5) ?
    S1 C1 N10 C50 . . . . -166.1(4) ?
    C30 C80 N10 C1 . . . . -74.1(4) ?
    C30 C80 N10 C50 . . . . 92.0(5) ?
    C1 N10 C50 C60 . . . . -95.8(5) ?
    C80 N10 C50 C60 . . . . 97.3(5) ?
    N10 C50 C60 C70 . . . . 179.0(5) ?
    C9 N2 C8 S4 . . . . 179.07(19) ?
    C12 N2 C8 S4 . . . . 1.9(3) ?
    C9 N2 C8 S3 . . . . -0.9(3) ?
    C12 N2 C8 S3 . . . . -178.15(18) ?
    Cd S4 C8 N2 . . . . -179.2(2) ?
    Cd S4 C8 S3 . . . . 0.82(13) ?
    Cd S3 C8 N2 . . . . 179.2(2) ?
    Cd S3 C8 S4 . . . . -0.82(13) ?
    C8 N2 C9 C10 . . . . 90.9(3) ?
    C12 N2 C9 C10 . . . . -91.7(3) ?
    N2 C9 C10 C11 . . . . 179.9(2) ?
    C8 N2 C12 C13 . . . . 88.1(3) ?
    C9 N2 C12 C13 . . . . -89.3(3) ?
    N2 C12 C13 C14 . . . . -172.8(2) ?
    C19 N3 C15 C16 . . . . -1.0(3) ?
    Cd N3 C15 C16 . . . . 173.34(18) ?
    N3 C15 C16 C17 . . . . -0.1(4) ?
    C15 C16 C17 C18 . . . . 1.1(4) ?
    C16 C17 C18 C19 . . . . -0.9(4) ?
    C15 N3 C19 C18 . . . . 1.1(3) ?
    Cd N3 C19 C18 . . . . -173.05(17) ?
    C15 N3 C19 C20 . . . . -178.9(2) ?
    Cd N3 C19 C20 . . . . 6.9(3) ?
    C17 C18 C19 N3 . . . . -0.2(3) ?
    C17 C18 C19 C20 . . . . 179.8(2) ?
    N4 N4 C20 C19 3_566 . . . 178.0(2) ?
    Cd N4 C20 C19 . . . . 1.9(3) ?
    N3 C19 C20 N4 . . . . -5.7(3) ?
    C18 C19 C20 N4 . . . . 174.3(2) ?
loop_
    _geom_hbond_atom_site_label_D
    _geom_hbond_atom_site_label_H
    _geom_hbond_atom_site_label_A
    _geom_hbond_site_symmetry_A
    _geom_hbond_distance_DH
    _geom_hbond_distance_HA
    _geom_hbond_distance_DA
    _geom_hbond_angle_DHA
    _geom_hbond_publ_flag
    C9 H9B S4 2_556 0.99 2.83 3.815(3) 171 y
    C16 H16 S3 1_655 0.95 2.82 3.674(3) 150 y
    C3 H3B Cg 1_545 0.95 2.99 3.853(5) 147 y
