# Supplementary material for: (μ-2-Pyridine­aldazine-κ4 N,N′:N′′,N′′′)bis­[bis­(N,N-di-n-propyl­dithio­carbamato-κ2 S,S′)cadmium(II)]
Source: Acta Crystallogr Sect E Struct Rep Online. 2008 Aug 16;64(Pt 9):m1176. doi: 10.1107/S1600536808025889 (PMC2960527; doi:10.1107/S1600536808025889)
Supplement: Supplementary file 2 [file e-64-m1176-Isup2.hkl]

# 
# h,k,l, Fc-squared, Fo-squared, sigma(Fo-squared) and status flag 
# 
data_I
_shelx_title '  _22' 
_shelx_refln_list_code          4 
_shelx_F_calc_maximum      315.29 
_exptl_crystal_F_000      1172.00 
_reflns_d_resolution_high  0.7697 
 
loop_ 
 _symmetry_equiv_pos_as_xyz 
 'x, y, z' 
 '-x, y+1/2, -z+1/2' 
 '-x, -y, -z' 
 'x, -y-1/2, z-1/2' 
 
_cell_length_a     9.0768 
_cell_length_b    11.1372 
_cell_length_c    25.3892 
_cell_angle_alpha  90.000 
_cell_angle_beta   92.216 
_cell_angle_gamma  90.000 
 
_shelx_F_squared_multiplier     1.000 
 
loop_ 
 _refln_index_h 
 _refln_index_k 
 _refln_index_l 
 _refln_F_squared_calc 
 _refln_F_squared_meas 
 _refln_F_squared_sigma 
 _refln_observed_status 
   1   0   0    28704.38    23593.43    478.38 o 
   2   0   0       57.78       84.96     11.41 o 
   3   0   0    19660.48    20617.51    221.16 o 
   4   0   0    16228.61    16199.68    178.50 o 
   5   0   0      202.51      172.53     15.45 o 
   6   0   0     4176.44     4545.59     87.55 o 
   7   0   0     1541.83     1771.11     77.07 o 
   8   0   0     5634.31     5863.81    120.57 o 
   9   0   0     9362.29     9421.33    243.19 o 
  10   0   0     6765.32     7166.11    331.45 o 
  11   0   0       41.79       52.27     19.65 o 
   1   1   0    15231.50    16128.31    112.22 o 
   2   1   0      219.32      361.88     23.38 o 
   3   1   0     8063.23     8536.98     74.61 o 
   4   1   0      557.01      558.16     24.03 o 
   5   1   0     2028.19     1952.97     40.41 o 
   6   1   0       82.43       68.45     11.47 o 
   7   1   0      301.60      374.56     31.35 o 
   8   1   0      526.23      517.46     30.86 o 
   9   1   0      611.00      681.51     37.77 o 
  10   1   0     1533.38     1751.80     85.98 o 
  11   1   0      894.25     1001.90     60.37 o 
   0   2   0    24636.71    25316.63    307.87 o 
   1   2   0     5851.32     6177.07     48.10 o 
   2   2   0      675.34      691.42     17.59 o 
   3   2   0     5150.47     5063.49     67.60 o 
   4   2   0      695.56      865.31     26.81 o 
   5   2   0      333.92      448.98     31.75 o 
   6   2   0     3482.95     3508.84     72.97 o 
   7   2   0      667.58      759.86     47.42 o 
   8   2   0     4413.93     4162.87     54.78 o 
   9   2   0      207.95      209.19     15.59 o 
  10   2   0        1.63       15.60     13.06 o 
  11   2   0      248.19      215.26     19.17 o 
   1   3   0    11776.40    10656.72    304.66 o 
   2   3   0    27762.22    29140.34    254.81 o 
   3   3   0     2608.61     2874.78     51.09 o 
   4   3   0     4615.77     4596.63     71.28 o 
   5   3   0     5643.04     5713.91     90.01 o 
   6   3   0     4245.59     4293.97     65.11 o 
   7   3   0     1369.44     1407.11     80.93 o 
   8   3   0     7826.83     7995.47    119.35 o 
   9   3   0      933.35      928.27     62.28 o 
  10   3   0       16.36       36.50     10.45 o 
  11   3   0     3547.63     3500.68     85.31 o 
   0   4   0       11.80        3.70      3.26 o 
   1   4   0     3615.34     3317.32     99.71 o 
   2   4   0        9.32       10.48      5.53 o 
   3   4   0     3766.46     3589.05     57.51 o 
   4   4   0      864.46      809.93     28.87 o 
   5   4   0      173.69      212.22     19.63 o 
   6   4   0     3620.73     3630.04     72.36 o 
   7   4   0    13042.66    13555.87    132.84 o 
   8   4   0      231.70      280.66     20.37 o 
   9   4   0       96.84      103.81     13.77 o 
  10   4   0     1978.25     2083.18    148.95 o 
  11   4   0     2080.73     2147.60     94.97 o 
   1   5   0     1123.97      899.57     31.31 o 
   2   5   0      542.45      354.70     61.70 o 
   3   5   0     2734.05     2807.37     99.23 o 
   4   5   0     1163.27     1252.10     39.02 o 
   5   5   0     1608.20     1483.85     50.04 o 
   6   5   0     1579.29     1511.45     53.08 o 
   7   5   0      753.28      648.43     46.99 o 
   8   5   0        1.24        6.78      7.27 o 
   9   5   0      200.40      141.22     16.72 o 
  10   5   0     1665.71     1575.60     81.44 o 
  11   5   0        4.28       43.20     17.60 o 
   0   6   0     8724.32     8081.93    117.61 o 
   1   6   0     1383.04     1241.85     35.46 o 
   2   6   0     4352.94     4494.41     81.31 o 
   3   6   0     2998.81     3035.50     72.96 o 
   4   6   0    10331.08    10523.03    127.86 o 
   5   6   0       45.35       56.16     24.83 o 
   6   6   0    11554.08    12215.98    121.68 o 
   7   6   0     4832.22     4881.91     76.88 o 
   8   6   0     3454.83     3329.63     72.43 o 
   9   6   0     3168.61     3182.75     60.00 o 
  10   6   0     3407.37     3271.68     90.36 o 
   1   7   0     2200.47     2076.68    101.54 o 
   2   7   0       83.19       85.78     18.17 o 
   3   7   0      814.99      827.33     46.85 o 
   4   7   0     4426.72     4624.18    106.99 o 
   5   7   0    14205.51    14291.88    133.37 o 
   6   7   0      594.15      571.71     33.76 o 
   7   7   0       43.97       57.67     10.46 o 
   8   7   0     3734.72     3681.61     76.67 o 
   9   7   0     4656.82     4679.59     86.21 o 
  10   7   0      344.92      346.62     29.77 o 
   0   8   0      120.57       94.02     23.96 o 
   1   8   0      628.27      556.23     54.12 o 
   2   8   0      819.41      768.13     22.94 o 
   3   8   0      243.03      309.66     29.34 o 
   4   8   0        9.82       30.26     12.37 o 
   5   8   0     1501.76     1514.96     77.09 o 
   6   8   0       79.08       53.20     16.39 o 
   7   8   0       78.32      102.87     15.67 o 
   8   8   0      656.03      703.75     44.07 o 
   9   8   0       24.04       30.04      9.33 o 
   1   9   0     1182.40     1096.68     58.15 o 
   2   9   0     7802.26     7630.21    183.19 o 
   3   9   0     1201.63     1117.77     50.14 o 
   4   9   0     1242.37     1133.86    127.50 o 
   5   9   0     2604.42     2462.21     91.64 o 
   6   9   0     2557.75     2427.88    112.86 o 
   7   9   0      664.64      726.67     62.30 o 
   8   9   0     1888.99     1967.08    104.58 o 
   9   9   0      660.92      677.74     37.56 o 
   0  10   0     1801.77     1603.52     76.96 o 
   1  10   0     3918.54     3759.98     61.60 o 
   2  10   0      616.44      746.87     52.26 o 
   3  10   0     6574.21     6554.52    117.64 o 
   4  10   0     1304.67     1287.80     68.83 o 
   5  10   0       18.98       51.55     10.26 o 
   6  10   0     1507.04     1581.91     97.98 o 
   7  10   0     1732.26     1670.94     52.91 o 
   8  10   0      580.90      602.61     47.49 o 
   1  11   0     1539.78     1413.91     43.13 o 
   2  11   0     4224.47     3946.16     72.42 o 
   3  11   0      137.40      102.46     13.79 o 
   4  11   0       98.85       82.92     25.45 o 
   5  11   0      269.90      187.40     22.69 o 
   6  11   0       47.98       31.92     11.71 o 
   7  11   0      562.79      587.24     49.30 o 
   0  12   0     2367.59     2257.56     79.55 o 
   1  12   0       18.10       25.57      7.00 o 
   2  12   0     1826.34     1757.55    103.78 o 
   3  12   0     3275.29     3299.66     63.06 o 
   4  12   0     2086.77     2014.75     61.83 o 
   5  12   0     1342.00     1306.72    100.83 o 
   6  12   0     2670.65     2715.74     69.35 o 
   1  13   0     3103.68     2938.27     69.32 o 
   2  13   0     1727.88     1497.00     63.30 o 
   3  13   0      104.13      105.35     16.46 o 
   4  13   0     2917.89     2938.61    109.43 o 
   5  13   0     3077.31     3189.10     81.54 o 
   0  14   0      833.72      915.95     75.72 o 
   1  14   0        5.82       20.37      7.98 o 
   2  14   0        5.04       -4.94     10.68 o 
 -11   1   1      384.76      377.85     29.31 o 
 -10   1   1     1337.64     1508.33     85.89 o 
  -9   1   1      107.00      149.61     16.08 o 
  -8   1   1        4.37       -2.61      8.35 o 
  -7   1   1     7317.88     7619.70    109.54 o 
  -6   1   1     4090.63     4170.20     54.47 o 
  -5   1   1     7946.06     8356.04     75.96 o 
  -4   1   1    34575.66    36525.06    663.80 o 
  -3   1   1    15455.88    16349.10    137.07 o 
  -2   1   1     4544.91     4699.09     82.65 o 
  -1   1   1    21190.92    22361.76    172.37 o 
   1   1   1      667.74      654.05     10.35 o 
   2   1   1     5582.32     5912.45     77.07 o 
   3   1   1     2237.37     2176.14     36.88 o 
   4   1   1       53.76       43.14      8.49 o 
   5   1   1    12484.35    13139.55    130.32 o 
   6   1   1     4280.72     4331.79     57.34 o 
   7   1   1       15.36       35.15      8.37 o 
   8   1   1     2930.89     2854.29     44.49 o 
   9   1   1     3404.43     3452.30     71.07 o 
  10   1   1     2463.38     2620.37    138.63 o 
  11   1   1      327.45      364.47     34.49 o 
 -11   2   1      785.32      757.79     67.06 o 
 -10   2   1      159.30      157.69     17.26 o 
  -9   2   1     2905.06     2895.18     48.72 o 
  -8   2   1      836.13      871.93     59.96 o 
  -7   2   1       54.44       78.50     14.99 o 
  -6   2   1     9734.99    10273.78    125.23 o 
  -5   2   1     8148.86     8333.89     86.89 o 
  -4   2   1       87.16      110.48      9.37 o 
  -3   2   1    33693.30    36455.38    224.09 o 
  -2   2   1    53887.70    56265.39    476.41 o 
  -1   2   1      846.64      836.17     13.74 o 
   0   2   1      787.89      714.23     16.48 o 
   1   2   1     7662.08     7528.55     68.98 o 
   2   2   1     3919.47     4057.71     61.69 o 
   3   2   1     4566.74     4736.19     81.49 o 
   4   2   1    35765.09    39577.55    285.35 o 
   5   2   1     4226.68     4171.22     84.38 o 
   6   2   1     1034.80     1094.27     56.18 o 
   7   2   1     6102.25     6320.91    118.35 o 
   8   2   1     7171.67     7092.95     90.57 o 
   9   2   1      207.52      224.41     17.40 o 
  10   2   1      804.68      946.92     50.46 o 
  11   2   1     2219.42     2294.73     84.23 o 
 -11   3   1      643.10      636.66     47.99 o 
 -10   3   1       47.73       38.54      9.02 o 
  -9   3   1      629.59      613.58     55.22 o 
  -8   3   1     1024.77      968.37     35.31 o 
  -7   3   1     3027.34     3013.60     68.65 o 
  -6   3   1       73.67      124.70     15.57 o 
  -5   3   1      719.41      739.07     39.46 o 
  -4   3   1     1775.95     1892.93     46.26 o 
  -3   3   1      970.50     1016.18     24.64 o 
  -2   3   1      574.38      599.17     16.11 o 
  -1   3   1    47281.69    46972.84    404.61 o 
   0   3   1      822.24      900.32     29.43 o 
   1   3   1     3186.29     3003.95     67.56 o 
   2   3   1       89.87       68.28      9.89 o 
   3   3   1     3011.80     3048.95     55.53 o 
   4   3   1     1462.61     1410.28     34.16 o 
   5   3   1     1515.56     1562.71     46.28 o 
   6   3   1     2689.23     2654.14     58.01 o 
   7   3   1    10464.87    10500.42    126.89 o 
   8   3   1       21.06       22.15      7.74 o 
   9   3   1        3.16       21.02     12.28 o 
  10   3   1       25.80       48.90     16.86 o 
  11   3   1      247.80      222.35     19.31 o 
 -11   4   1     1916.45     1945.94     99.82 o 
 -10   4   1       63.02       85.75     14.22 o 
  -9   4   1      581.81      637.23     34.05 o 
  -8   4   1     1311.37     1320.42     69.74 o 
  -7   4   1      990.72      952.63     51.33 o 
  -6   4   1      680.31      849.21     50.86 o 
  -5   4   1     3827.28     3948.43     70.70 o 
  -4   4   1      784.47      693.78     32.18 o 
  -3   4   1    27272.95    29103.56    183.68 o 
  -2   4   1    28828.87    28589.72    378.18 o 
  -1   4   1     2326.49     2122.26     47.28 o 
   0   4   1     7291.71     7299.02     96.35 o 
   1   4   1     6238.04     5484.46     73.33 o 
   2   4   1     9731.38     9724.91    220.80 o 
   3   4   1      605.74      686.62     30.58 o 
   4   4   1     5520.67     6078.67    114.67 o 
   5   4   1       55.45       74.03     12.56 o 
   6   4   1     5382.00     5500.05     94.54 o 
   7   4   1      552.77      628.45     38.79 o 
   8   4   1     1111.16     1071.57     59.16 o 
   9   4   1      461.96      493.68     30.42 o 
  10   4   1     3016.12     2910.21     66.80 o 
  11   4   1     1786.45     1875.46     89.42 o 
 -11   5   1     4070.64     4379.96    111.85 o 
 -10   5   1     3905.01     3803.33     84.38 o 
  -9   5   1       12.25       21.39      9.91 o 
  -8   5   1     2537.89     2450.42     55.25 o 
  -7   5   1     5295.09     5314.98     81.38 o 
  -6   5   1      123.86      147.28     18.75 o 
  -5   5   1     3858.59     3876.55     61.10 o 
  -4   5   1     9413.32     9818.38    119.53 o 
  -3   5   1      355.13      404.03     30.43 o 
  -2   5   1     1336.14     1165.85     37.14 o 
  -1   5   1    13136.04    12591.05    185.20 o 
   0   5   1    17837.09    17295.85    165.27 o 
   1   5   1       34.43       71.05     17.84 o 
   2   5   1     8607.69     8718.38    128.14 o 
   3   5   1    19912.35    20288.38    194.09 o 
   4   5   1     2729.80     2590.00     55.22 o 
   5   5   1     1903.92     1718.97     49.43 o 
   6   5   1     8603.16     8736.37    137.82 o 
   7   5   1     3980.27     3700.07     70.96 o 
   8   5   1     1231.08     1231.69     60.74 o 
   9   5   1     6396.05     6608.53    115.79 o 
  10   5   1      454.53      491.63     31.63 o 
  11   5   1     1431.56     1404.78     70.86 o 
 -10   6   1      430.55      340.53     24.99 o 
  -9   6   1     1074.33     1038.54     68.93 o 
  -8   6   1      326.66      322.75     23.67 o 
  -7   6   1      169.73      161.50     18.43 o 
  -6   6   1      113.79      108.93     15.76 o 
  -5   6   1       26.52       44.51      9.51 o 
  -4   6   1     2940.63     3014.43     69.40 o 
  -3   6   1     1419.17     1505.87     50.44 o 
  -2   6   1      137.18      166.98     15.52 o 
  -1   6   1      253.38       69.44     16.95 o 
   0   6   1     2076.09     1887.73     47.08 o 
   1   6   1     6868.08     6634.77     79.52 o 
   2   6   1     1096.52      775.74     56.40 o 
   3   6   1      542.41      460.32     45.49 o 
   4   6   1      968.29      948.79     50.16 o 
   5   6   1     2546.83     2412.50     91.92 o 
   6   6   1      834.63      858.54     57.74 o 
   7   6   1        9.41       21.73     12.70 o 
   8   6   1      103.41       85.79     12.47 o 
   9   6   1       20.99       19.61      8.02 o 
  10   6   1      806.46      843.06     48.06 o 
 -10   7   1      315.95      270.70     20.90 o 
  -9   7   1      401.80      388.54     27.30 o 
  -8   7   1     2397.13     2358.74     69.84 o 
  -7   7   1     4221.72     3923.87     70.79 o 
  -6   7   1       44.30       37.09      7.55 o 
  -5   7   1      804.98      895.53     49.02 o 
  -4   7   1      451.09      539.19     40.58 o 
  -3   7   1     1936.82     1718.77     61.43 o 
  -2   7   1      748.21      787.94     40.40 o 
  -1   7   1      541.89      632.66     61.55 o 
   0   7   1      926.71      838.08     74.67 o 
   1   7   1       38.53       31.13      6.13 o 
   2   7   1     2103.73     2094.66     65.46 o 
   3   7   1     4193.42     3900.91     68.23 o 
   4   7   1        1.44        2.01     13.44 o 
   5   7   1      716.76      729.05     31.38 o 
   6   7   1     8136.29     8113.75     96.49 o 
   7   7   1     2911.03     2877.55     89.49 o 
   8   7   1      251.30      257.08     24.92 o 
   9   7   1     1977.36     1878.60     73.64 o 
  10   7   1     2670.34     2618.86     60.43 o 
  -9   8   1     4777.13     4682.89     93.68 o 
  -8   8   1     3204.27     2889.28     64.02 o 
  -7   8   1      198.93      246.36     20.08 o 
  -6   8   1     3600.33     3537.65     89.44 o 
  -5   8   1     2003.48     1883.83     56.33 o 
  -4   8   1      711.62      834.70     58.86 o 
  -3   8   1      269.92      294.53     28.39 o 
  -2   8   1     1851.37     1710.22     54.00 o 
  -1   8   1        9.49       34.46      8.90 o 
   0   8   1     3790.63     3404.29     70.68 o 
   1   8   1     9157.67     9311.27    114.17 o 
   2   8   1     1491.60     1353.29     50.46 o 
   3   8   1     2475.58     2351.49     59.57 o 
   4   8   1     6679.34     6850.28    127.41 o 
   5   8   1     5771.11     5782.59    128.81 o 
   6   8   1      366.33      375.98     26.46 o 
   7   8   1     2850.64     2820.96     71.34 o 
   8   8   1     3384.47     3353.58     58.52 o 
   9   8   1      132.37      105.11     14.25 o 
  -9   9   1      507.69      504.36     33.43 o 
  -8   9   1      157.67      186.09     19.61 o 
  -7   9   1     1654.72     1679.98    132.49 o 
  -6   9   1     1038.31     1205.96     73.68 o 
  -5   9   1      398.90      434.65     32.82 o 
  -4   9   1     2272.06     2107.98     73.45 o 
  -3   9   1     2210.25     2050.23     56.85 o 
  -2   9   1      206.18      280.30     22.90 o 
  -1   9   1     3755.40     3536.52     69.00 o 
   0   9   1      239.25      261.59     20.77 o 
   1   9   1       31.54       25.15     11.90 o 
   2   9   1     8794.70     8625.90    139.24 o 
   3   9   1     1283.77     1173.34     70.63 o 
   4   9   1      721.60      726.66     49.02 o 
   5   9   1      704.10      638.58     35.49 o 
   6   9   1     1632.24     1621.14    119.36 o 
   7   9   1      172.29      201.80     19.74 o 
   8   9   1        0.92       -0.76     14.26 o 
   9   9   1      104.73       71.15     13.82 o 
  -8  10   1        3.49       15.68     14.40 o 
  -7  10   1       79.16       81.44     13.91 o 
  -6  10   1      431.45      496.28     31.89 o 
  -5  10   1      325.15      360.46     30.60 o 
  -4  10   1      102.20       99.96     18.66 o 
  -3  10   1      437.34      434.34     28.46 o 
  -2  10   1       22.61       12.82      9.57 o 
  -1  10   1       83.26       58.95     10.19 o 
   0  10   1      724.02      717.08     48.63 o 
   1  10   1     1235.91     1030.32     28.40 o 
   2  10   1      269.05      287.63     25.79 o 
   3  10   1       33.87       24.54      7.33 o 
   4  10   1     1544.80     1399.28     74.41 o 
   5  10   1     2042.87     1953.22     74.83 o 
   6  10   1       68.52       82.12     13.80 o 
   7  10   1      134.26      139.99     19.54 o 
   8  10   1      646.72      656.94     54.99 o 
  -7  11   1     1892.14     1991.15    103.53 o 
  -6  11   1     2205.33     2331.32    111.43 o 
  -5  11   1      485.07      516.73     37.92 o 
  -4  11   1     4044.18     4081.92     70.13 o 
  -3  11   1     2071.80     1970.33     57.57 o 
  -2  11   1        3.04       -1.45      8.10 o 
  -1  11   1     5191.19     5029.00     83.57 o 
   0  11   1     3713.41     3606.70     70.89 o 
   1  11   1     1191.59     1084.82     47.68 o 
   2  11   1     6826.12     6693.31    132.64 o 
   3  11   1     4190.11     4385.93    183.99 o 
   4  11   1      172.25      159.86     16.78 o 
   5  11   1     2013.03     2016.30     56.71 o 
   6  11   1     2298.31     2230.00     96.61 o 
   7  11   1     1122.96     1093.03     76.61 o 
  -6  12   1      799.73      680.40     50.42 o 
  -5  12   1     3003.29     3094.16     77.23 o 
  -4  12   1      592.15      634.13     41.05 o 
  -3  12   1     1386.48     1273.93     57.25 o 
  -2  12   1      419.37      451.01     40.24 o 
  -1  12   1      560.78      604.86     39.56 o 
   0  12   1     1491.33     1436.21     37.11 o 
   1  12   1     2257.54     2259.62     56.82 o 
   2  12   1       15.10       15.20      9.38 o 
   3  12   1      185.98      180.55     18.21 o 
   4  12   1     2940.99     2836.00     72.59 o 
   5  12   1       24.72       28.55     10.61 o 
   6  12   1      183.92      166.16     18.27 o 
  -5  13   1       23.06       21.43      9.41 o 
  -4  13   1       10.57       17.42      7.73 o 
  -3  13   1       36.67       10.11      9.59 o 
  -2  13   1      697.72      801.78     44.01 o 
  -1  13   1     1437.20     1393.76     74.81 o 
   0  13   1      127.84       96.09     19.17 o 
   1  13   1       18.90       13.62      8.67 o 
   2  13   1     1130.82     1240.63     62.35 o 
   3  13   1     1081.30     1049.57     63.45 o 
   4  13   1       14.54       30.23     11.14 o 
   5  13   1      174.41      172.89     20.42 o 
  -2  14   1     3319.87     3476.78     78.86 o 
  -1  14   1      115.80      138.35     14.71 o 
   0  14   1     2820.88     2806.29     63.18 o 
   1  14   1     3368.92     3414.58     76.29 o 
   2  14   1     2168.35     2242.81     55.95 o 
 -11   0   2      827.28      930.61     82.03 o 
 -10   0   2     3458.45     3608.54    114.60 o 
  -9   0   2     1882.86     1922.22    103.15 o 
  -8   0   2     4388.23     4392.82    102.48 o 
  -7   0   2     3360.87     3291.72    127.45 o 
  -6   0   2     2160.52     2357.14    123.54 o 
  -5   0   2    34116.29    36641.38    325.51 o 
  -4   0   2    33127.20    34359.80    301.24 o 
  -3   0   2     2085.85     2190.10     57.26 o 
  -2   0   2    23339.31    23586.72    392.94 o 
  -1   0   2    30602.40    31361.76    373.96 o 
   1   0   2    99405.42    98049.13   9939.26 o 
   2   0   2    14114.96    14728.92    195.43 o 
   3   0   2     4806.67     4669.60    136.69 o 
   4   0   2     1154.83     1019.68     30.01 o 
   5   0   2     8310.62     8065.33     99.28 o 
   6   0   2        4.59        8.08      7.11 o 
   7   0   2      192.36      244.98     26.26 o 
   8   0   2     4736.74     4205.94    268.97 o 
   9   0   2     5199.58     5337.09    123.30 o 
  10   0   2        8.84       37.03     15.17 o 
  11   0   2      151.31       96.58     19.40 o 
 -11   1   2      474.25      468.47     33.40 o 
 -10   1   2      524.55      557.84     38.21 o 
  -9   1   2     4086.28     4219.71     83.98 o 
  -8   1   2     2019.38     2008.33     62.51 o 
  -7   1   2      705.84      593.15     78.86 o 
  -6   1   2      670.09      702.16     42.72 o 
  -5   1   2      127.29      124.57      9.17 o 
  -4   1   2    10223.43    10778.19    159.78 o 
  -3   1   2     4451.89     4493.63     60.50 o 
  -2   1   2    16205.52    16960.72    353.25 o 
  -1   1   2     1582.21     1637.64     24.18 o 
   0   1   2    16744.18    17222.58    646.39 o 
   1   1   2     3738.82     3861.26     37.46 o 
   2   1   2      475.35      515.76     21.04 o 
   3   1   2       90.42       81.99     10.27 o 
   4   1   2     2724.52     2702.15     44.44 o 
   5   1   2      935.03      922.58     26.75 o 
   6   1   2     1098.95     1033.34     40.03 o 
   7   1   2       59.36       54.81     14.69 o 
   8   1   2      857.16      866.87     43.50 o 
   9   1   2     1434.74     1401.16     52.11 o 
  10   1   2     2858.77     2971.03     66.95 o 
  11   1   2      254.97      280.15     26.60 o 
 -11   2   2      185.77      206.80     19.08 o 
 -10   2   2        3.40       23.47     12.66 o 
  -9   2   2        6.49       18.81      7.93 o 
  -8   2   2     2802.75     2587.37     39.26 o 
  -7   2   2    10622.54    10782.59     95.58 o 
  -6   2   2     1460.17     1423.65     42.40 o 
  -5   2   2     4231.95     4126.99     67.76 o 
  -4   2   2    17458.08    18832.59    261.72 o 
  -3   2   2    11603.96    12172.04    116.57 o 
  -2   2   2      770.59      705.15     21.93 o 
  -1   2   2     4341.71     4391.07     87.16 o 
   0   2   2     4402.81     3974.93     44.01 o 
   1   2   2     7400.19     7641.82     61.85 o 
   2   2   2     5553.10     5581.80     72.96 o 
   3   2   2     2755.64     2892.23     57.35 o 
   4   2   2    11764.97    12854.42    126.13 o 
   5   2   2      109.95      106.56     17.34 o 
   6   2   2     7534.66     7896.98    105.85 o 
   7   2   2      109.77      114.76     16.93 o 
   8   2   2     1856.05     1698.41     68.20 o 
   9   2   2      609.91      586.29     33.29 o 
  10   2   2     3609.79     3693.17     51.46 o 
  11   2   2       20.83       24.14      8.81 o 
 -11   3   2      431.80      399.74     27.44 o 
 -10   3   2     2601.76     2602.81     61.49 o 
  -9   3   2     2753.03     2855.33    126.32 o 
  -8   3   2        0.84       10.26      5.28 o 
  -7   3   2    16490.61    17443.14    161.66 o 
  -6   3   2    13027.78    13748.80    134.64 o 
  -5   3   2      882.54      851.41     61.12 o 
  -4   3   2      285.36      284.41     21.86 o 
  -3   3   2    36817.49    38771.36    375.46 o 
  -2   3   2    13067.98    13650.91    129.22 o 
  -1   3   2    23871.27    23736.98    168.84 o 
   0   3   2     2955.91     3285.29    249.31 o 
   1   3   2      965.50      783.18     19.03 o 
   2   3   2     8008.83     8306.87     83.16 o 
   3   3   2    31016.94    32489.14    202.07 o 
   4   3   2     6662.91     7081.16     82.67 o 
   5   3   2       50.17       70.17     12.94 o 
   6   3   2     7304.96     7216.24    141.49 o 
   7   3   2    11992.04    12380.80    122.69 o 
   8   3   2     1067.52     1090.86     55.33 o 
   9   3   2       62.89       60.26      9.11 o 
  10   3   2      960.19      923.28     60.91 o 
  11   3   2     1584.43     1755.99    129.11 o 
 -11   4   2     3169.14     3026.44     63.19 o 
 -10   4   2        2.10       29.05      7.68 o 
  -9   4   2      884.30      893.82     64.44 o 
  -8   4   2     2338.51     2307.68     57.22 o 
  -7   4   2     1379.00     1429.94     72.72 o 
  -6   4   2     1154.26     1179.99     52.15 o 
  -5   4   2        6.15       14.78      5.82 o 
  -4   4   2     2061.17     2131.15     41.59 o 
  -3   4   2     9999.34    10949.59    108.93 o 
  -2   4   2     8043.99     8424.57    118.05 o 
  -1   4   2      847.47      557.85     41.86 o 
   0   4   2      750.36      750.22     25.78 o 
   1   4   2     2682.46     2475.26     51.74 o 
   2   4   2    55285.20    56793.34    484.90 o 
   3   4   2     7867.36     8619.05    138.38 o 
   4   4   2       51.39       51.73      8.56 o 
   5   4   2     7295.59     7800.40     96.92 o 
   6   4   2     8016.00     7960.83    125.55 o 
   7   4   2        9.10       24.13     10.92 o 
   8   4   2     2970.72     3057.91     72.51 o 
   9   4   2     1013.88     1157.19     62.98 o 
  10   4   2        0.44        3.40     13.04 o 
  11   4   2     2465.78     2305.13     62.72 o 
 -11   5   2       82.83      109.21     17.63 o 
 -10   5   2       41.92       31.38     16.08 o 
  -9   5   2      964.81      993.01     62.75 o 
  -8   5   2      294.78      288.62     33.62 o 
  -7   5   2     1950.38     1913.23     63.25 o 
  -6   5   2     1178.15     1062.98     53.74 o 
  -5   5   2     2159.09     2018.33     57.70 o 
  -4   5   2     3522.18     3599.91     74.70 o 
  -3   5   2     1156.46     1103.45     29.24 o 
  -2   5   2     2461.66     2444.39     53.98 o 
  -1   5   2      207.05      189.31     26.28 o 
   0   5   2      262.61      260.23     26.45 o 
   1   5   2      754.77      656.14     65.49 o 
   2   5   2     3725.70     3532.10     65.74 o 
   3   5   2      851.44      838.13     31.52 o 
   4   5   2     2501.99     2386.05     56.07 o 
   5   5   2     1112.21      957.04     55.30 o 
   6   5   2      511.28      541.45     38.67 o 
   7   5   2      213.06      137.46     16.21 o 
   8   5   2     4332.96     4217.28     81.61 o 
   9   5   2       14.78       33.17     11.32 o 
  10   5   2       16.60       35.29     18.49 o 
  11   5   2      505.31      457.97     30.97 o 
 -10   6   2      405.40      429.35     35.76 o 
  -9   6   2     2057.76     2062.35     59.03 o 
  -8   6   2     2495.68     2544.32     66.34 o 
  -7   6   2      807.14      811.04     52.83 o 
  -6   6   2      705.90      676.09     81.05 o 
  -5   6   2     6218.88     6440.59    103.13 o 
  -4   6   2     5545.95     5462.82     77.32 o 
  -3   6   2      137.14      170.92     18.70 o 
  -2   6   2       70.00      112.73     22.37 o 
  -1   6   2     9216.10     8749.67    105.11 o 
   0   6   2      642.80      543.49     27.61 o 
   1   6   2     3065.96     2470.23     53.12 o 
   2   6   2     9510.76     9446.27    146.74 o 
   3   6   2    11188.14    10648.10    126.83 o 
   4   6   2     1017.31     1037.12     55.61 o 
   5   6   2    16097.27    16620.15    152.89 o 
   6   6   2     5598.79     5651.91     93.21 o 
   7   6   2      499.99      527.47     35.34 o 
   8   6   2     4646.72     4561.62     69.58 o 
   9   6   2     4346.23     4345.44     74.62 o 
  10   6   2      855.66      867.39     53.47 o 
 -10   7   2     2465.78     2572.47    108.96 o 
  -9   7   2     1857.42     1721.88     79.68 o 
  -8   7   2      114.34       76.82     12.45 o 
  -7   7   2      526.61      555.43     34.32 o 
  -6   7   2     2553.49     2455.13     47.52 o 
  -5   7   2     2739.44     2684.41     61.64 o 
  -4   7   2      436.74      441.78     35.39 o 
  -3   7   2     4397.13     4312.25     73.76 o 
  -2   7   2     1398.16     1225.97     41.22 o 
  -1   7   2       59.73       45.97      8.71 o 
   0   7   2    20192.45    19589.51    213.21 o 
   1   7   2     4757.14     4566.79     64.88 o 
   2   7   2      192.46      262.08     27.81 o 
   3   7   2     3315.42     3100.35     80.04 o 
   4   7   2    21464.25    21750.03    266.70 o 
   5   7   2     1211.87     1057.98     55.51 o 
   6   7   2     3868.83     3565.23     63.71 o 
   7   7   2     1310.73     1322.33     85.07 o 
   8   7   2     1022.31     1038.33     62.62 o 
   9   7   2     1633.55     1508.20     62.25 o 
  10   7   2     3579.17     3595.80    128.40 o 
  -9   8   2       27.17       50.04     11.64 o 
  -8   8   2       29.49       49.25     11.67 o 
  -7   8   2       98.69      103.01     13.62 o 
  -6   8   2      193.20      198.93     19.11 o 
  -5   8   2      656.76      595.25     41.87 o 
  -4   8   2       21.32       30.58     10.43 o 
  -3   8   2      394.11      576.20     56.85 o 
  -2   8   2      116.30      100.76     14.67 o 
  -1   8   2       54.20       47.07      9.88 o 
   0   8   2     1973.26     1689.27     51.63 o 
   1   8   2     1517.07     1353.16     44.47 o 
   2   8   2     1937.22     1689.96     53.88 o 
   3   8   2      286.64      287.28     38.51 o 
   4   8   2       18.11       11.61     10.53 o 
   5   8   2      264.32      266.85     27.90 o 
   6   8   2     1849.67     1810.49     68.12 o 
   7   8   2      557.90      564.01     38.27 o 
   8   8   2      809.40      824.92     50.63 o 
   9   8   2       48.02       19.89     13.30 o 
  -9   9   2      280.33      239.32     28.56 o 
  -8   9   2      446.18      453.60     30.12 o 
  -7   9   2      823.59      886.48     57.31 o 
  -6   9   2      128.38      131.29     16.60 o 
  -5   9   2      673.02      773.72     60.37 o 
  -4   9   2     1986.99     2059.82     64.83 o 
  -3   9   2     8009.51     7795.03     93.66 o 
  -2   9   2       92.64      109.06     16.25 o 
  -1   9   2     4331.92     3947.37     77.46 o 
   0   9   2     4690.53     4767.58     79.33 o 
   1   9   2     7398.78     7174.68    114.66 o 
   2   9   2     2706.21     2486.50    104.05 o 
   3   9   2     2305.15     1934.30     62.00 o 
   4   9   2     2856.72     2770.88     54.57 o 
   5   9   2     1004.80      961.39     61.05 o 
   6   9   2     1209.57     1278.62     83.78 o 
   7   9   2     2258.38     2215.93     60.79 o 
   8   9   2     1114.99     1095.96     56.22 o 
   9   9   2     1355.08     1391.33     71.63 o 
  -8  10   2     1210.03     1348.79     90.60 o 
  -7  10   2      968.89     1016.84     67.66 o 
  -6  10   2      655.15      713.71     50.61 o 
  -5  10   2     2203.67     2068.19     71.45 o 
  -4  10   2      611.42      582.29     37.61 o 
  -3  10   2      868.90      882.51     61.55 o 
  -2  10   2    18111.86    18765.64    202.83 o 
  -1  10   2     8686.95     8987.74    106.86 o 
   0  10   2      511.99      503.55     36.39 o 
   1  10   2      247.08      293.51     24.94 o 
   2  10   2     7136.82     7170.15    165.79 o 
   3  10   2      761.43      796.19     51.61 o 
   4  10   2        2.94        5.97     13.01 o 
   5  10   2        4.53       -0.79      8.56 o 
   6  10   2      150.88      107.51     16.62 o 
   7  10   2      776.15      803.94     53.27 o 
   8  10   2     1915.72     1812.60     91.89 o 
  -7  11   2      438.74      464.45     35.31 o 
  -6  11   2      742.07      873.33     58.08 o 
  -5  11   2      142.57      105.69     31.44 o 
  -4  11   2       13.16       16.68      6.53 o 
  -3  11   2     1626.44     1642.89     78.68 o 
  -2  11   2       36.31       20.82     11.07 o 
  -1  11   2     1213.63      954.58     31.76 o 
   0  11   2        9.62       29.23     10.43 o 
   1  11   2      336.62      368.66     26.00 o 
   2  11   2       38.87       26.95      7.23 o 
   3  11   2       56.49       39.02     15.59 o 
   4  11   2      170.69      132.28     16.03 o 
   5  11   2       63.59       44.57     12.44 o 
   6  11   2        0.07        4.94     11.95 o 
   7  11   2       17.76       29.32     10.24 o 
  -6  12   2      153.69      124.43     16.51 o 
  -5  12   2     1564.36     1420.95     62.49 o 
  -4  12   2     1116.13     1020.97     58.43 o 
  -3  12   2      686.09      707.85     43.07 o 
  -2  12   2     2348.53     2316.94     37.51 o 
  -1  12   2     2440.58     2333.84     58.08 o 
   0  12   2      151.77      123.87     18.29 o 
   1  12   2     1947.99     1768.76     45.98 o 
   2  12   2      656.97      668.38     46.91 o 
   3  12   2      665.86      707.31     39.97 o 
   4  12   2      481.85      497.12     31.10 o 
   5  12   2     1855.08     1910.39     77.08 o 
   6  12   2       22.94       45.64     12.48 o 
  -5  13   2     1357.64     1437.20     83.96 o 
  -4  13   2      648.96      627.68     42.08 o 
  -3  13   2     2064.44     1972.46     85.09 o 
  -2  13   2      807.59      805.43     50.19 o 
  -1  13   2      457.60      443.80     31.66 o 
   0  13   2     5460.80     5808.68    102.51 o 
   1  13   2      329.19      356.53     24.23 o 
   2  13   2      450.97      492.42     33.71 o 
   3  13   2     1671.58     1803.76     78.80 o 
   4  13   2     2723.57     2923.80    123.20 o 
   5  13   2        6.51       42.65      9.51 o 
  -2  14   2      208.72      214.41     27.82 o 
  -1  14   2       13.66       16.22      9.31 o 
   0  14   2        5.11       -6.31     10.35 o 
   1  14   2      347.81      313.38     27.22 o 
   2  14   2      148.75       86.69     22.77 o 
 -11   1   3     1163.47     1274.98     70.73 o 
 -10   1   3      444.89      470.00     31.23 o 
  -9   1   3     7232.80     7332.50    133.39 o 
  -8   1   3     6024.19     6233.72    110.25 o 
  -7   1   3     2241.89     2186.15     55.45 o 
  -6   1   3    11531.90    11878.89    122.76 o 
  -5   1   3    27377.12    28825.48    306.40 o 
  -4   1   3     1553.42     1395.94     30.60 o 
  -3   1   3     5222.39     5335.21     61.44 o 
  -2   1   3     2309.39     2430.23     34.86 o 
  -1   1   3     3030.92     3452.51     35.32 o 
   0   1   3     5085.43     4971.78     78.71 o 
   1   1   3    22705.16    24002.86     97.01 o 
   2   1   3       73.62      120.69      9.16 o 
   3   1   3     6983.01     7333.25     94.18 o 
   4   1   3     2363.84     1953.58     39.16 o 
   5   1   3     9115.70     9463.98     87.02 o 
   6   1   3     2455.55     2434.04     54.94 o 
   7   1   3     1852.08     1830.70     52.89 o 
   8   1   3     1477.52     1423.55     65.09 o 
   9   1   3     1456.46     1386.01     55.62 o 
  10   1   3        2.07       21.38      7.75 o 
  11   1   3      404.35      347.31     25.50 o 
 -11   2   3     2513.16     2701.09     95.74 o 
 -10   2   3     3799.03     3703.20     61.15 o 
  -9   2   3     2857.51     2744.65     59.36 o 
  -8   2   3     2719.02     2722.64     40.75 o 
  -7   2   3    13256.21    13392.51    147.80 o 
  -6   2   3    11045.33    11728.77    150.95 o 
  -5   2   3       36.23       55.61      9.19 o 
  -4   2   3     7236.20     7508.06    108.39 o 
  -3   2   3     4407.32     4262.40     64.49 o 
  -2   2   3     4794.73     5213.88     68.37 o 
  -1   2   3    56291.93    56612.74    478.55 o 
   0   2   3    29017.78    26471.93    236.66 o 
   1   2   3      308.03      388.05     22.55 o 
   2   2   3    19380.90    20874.67    357.31 o 
   3   2   3    29238.82    30812.11    205.31 o 
   4   2   3     5500.62     5694.10     70.29 o 
   5   2   3     3818.93     4204.72     61.04 o 
   6   2   3    17022.60    17748.57    172.22 o 
   7   2   3     5428.50     5578.32     93.17 o 
   8   2   3      293.62      279.59     20.20 o 
   9   2   3     1714.73     1693.60     66.46 o 
  10   2   3     1024.13      984.10     68.80 o 
  11   2   3        5.17       25.10     16.90 o 
 -11   3   3      383.45      387.04     28.05 o 
 -10   3   3      160.96      116.08     14.90 o 
  -9   3   3        4.95       19.10      8.74 o 
  -8   3   3       40.11       28.06      6.45 o 
  -7   3   3      119.12      109.16     15.49 o 
  -6   3   3      252.18      287.12     24.14 o 
  -5   3   3        1.84       15.66      5.75 o 
  -4   3   3     2613.03     2793.75     60.14 o 
  -3   3   3     2207.37     2452.21     45.44 o 
  -2   3   3     2197.91     2211.87     70.29 o 
  -1   3   3      403.98      365.89     14.32 o 
   0   3   3     5338.84     5396.51     63.35 o 
   1   3   3      869.80      904.94     23.59 o 
   2   3   3      728.92      627.85     22.25 o 
   3   3   3      873.72      903.99     34.23 o 
   4   3   3     3709.68     3739.64     62.09 o 
   5   3   3     3297.91     3375.16     69.89 o 
   6   3   3      200.06      228.74     22.60 o 
   7   3   3     1974.98     1866.03     72.96 o 
   8   3   3     2993.64     2924.88     55.89 o 
   9   3   3      115.72      109.16     12.88 o 
  10   3   3      305.73      281.79     22.73 o 
  11   3   3       10.23       23.09     11.26 o 
 -11   4   3     1066.94     1041.38     65.73 o 
 -10   4   3     2916.22     2852.28    120.68 o 
  -9   4   3     1173.22      976.50     90.58 o 
  -8   4   3     1002.65      977.20     49.70 o 
  -7   4   3     3096.67     3024.91     66.71 o 
  -6   4   3      662.30      698.87     44.19 o 
  -5   4   3      429.81      439.16     39.52 o 
  -4   4   3     6225.07     6434.67     76.26 o 
  -3   4   3     3512.78     3857.75     62.14 o 
  -2   4   3      895.74      994.59     27.88 o 
  -1   4   3    19770.04    18859.08    457.06 o 
   0   4   3     9472.62     8744.84    179.92 o 
   1   4   3      487.71      528.41     72.28 o 
   2   4   3     4058.16     3512.76    286.06 o 
   3   4   3     4936.06     4859.02     78.68 o 
   4   4   3     2728.36     2722.64     53.39 o 
   5   4   3     1137.05     1167.88     35.22 o 
   6   4   3     3031.93     3044.26     86.14 o 
   7   4   3      198.00      250.73     25.82 o 
   8   4   3       17.72       19.24      6.76 o 
   9   4   3     1954.67     1888.64     49.38 o 
  10   4   3      245.55      240.29     24.14 o 
  11   4   3       27.04       49.18     15.39 o 
 -11   5   3      240.99      228.58     25.43 o 
 -10   5   3       39.70       39.79     14.00 o 
  -9   5   3     1099.04     1097.01     66.26 o 
  -8   5   3      668.57      701.09     42.20 o 
  -7   5   3       42.58       34.90     14.41 o 
  -6   5   3     1907.60     1875.63     64.96 o 
  -5   5   3     5778.92     5928.98     85.63 o 
  -4   5   3        2.91       16.56      6.33 o 
  -3   5   3     3224.16     3089.46     81.34 o 
  -2   5   3    10887.87    10332.99    118.20 o 
  -1   5   3    21358.46    21958.70    277.78 o 
   0   5   3        1.66       14.45      4.25 o 
   1   5   3    21284.40    21892.53    287.53 o 
   2   5   3    20325.92    20609.33    277.50 o 
   3   5   3      451.65      471.23     31.57 o 
   4   5   3     3810.58     3731.13    107.08 o 
   5   5   3     4612.41     4632.87     72.37 o 
   6   5   3       37.32       61.80     12.69 o 
   7   5   3     5808.09     5850.15     87.42 o 
   8   5   3     6786.33     6802.93    126.49 o 
   9   5   3       19.83        4.59      9.65 o 
  10   5   3     3739.27     3669.75     83.62 o 
 -10   6   3        3.03       26.40      8.79 o 
  -9   6   3        2.01       20.32     11.47 o 
  -8   6   3        4.43       31.09      9.71 o 
  -7   6   3      434.55      441.54     31.17 o 
  -6   6   3       75.37       86.14     13.91 o 
  -5   6   3     2965.00     3002.04     78.20 o 
  -4   6   3     2256.53     2114.81     55.36 o 
  -3   6   3        5.17       19.51      8.47 o 
  -2   6   3       49.34      135.92     23.34 o 
  -1   6   3     5157.37     5008.57    180.67 o 
   0   6   3    13935.11    12945.97    171.24 o 
   1   6   3     6144.00     5619.96     71.14 o 
   2   6   3     1010.82      923.75     54.86 o 
   3   6   3      202.45      279.04     24.30 o 
   4   6   3      237.42      182.81     18.38 o 
   5   6   3       61.72       45.77     10.21 o 
   6   6   3      316.01      367.89     28.66 o 
   7   6   3      329.38      297.70     23.91 o 
   8   6   3     1967.92     1859.00     99.54 o 
   9   6   3     3805.05     3714.65     74.99 o 
  10   6   3     1060.84     1040.88     59.25 o 
 -10   7   3      955.22      975.47     61.96 o 
  -9   7   3      997.36      993.90     52.33 o 
  -8   7   3     1364.31     1396.98     80.37 o 
  -7   7   3       98.01      120.83     16.67 o 
  -6   7   3      405.62      410.67     33.05 o 
  -5   7   3     1051.41      980.18     62.48 o 
  -4   7   3     3569.69     3664.46     77.70 o 
  -3   7   3      103.45      115.26     19.18 o 
  -2   7   3        7.79       21.66      5.68 o 
  -1   7   3      877.98      833.58     34.91 o 
   0   7   3     1071.61      857.36     39.10 o 
   1   7   3    10587.42    10438.90    130.32 o 
   2   7   3     4793.96     4565.93     77.54 o 
   3   7   3      887.89      728.32     50.10 o 
   4   7   3     7273.03     6942.23    205.90 o 
   5   7   3     3922.63     3707.11    153.21 o 
   6   7   3     3005.91     2699.61     44.10 o 
   7   7   3     1715.48     1685.67     47.41 o 
   8   7   3      892.04      921.27     76.54 o 
   9   7   3        1.52       -3.09     11.60 o 
  10   7   3      175.78      153.70     20.45 o 
  -9   8   3       94.72      104.58     17.31 o 
  -8   8   3      619.19      628.10     40.43 o 
  -7   8   3     4673.39     4554.22     71.09 o 
  -6   8   3      422.05      424.16     45.90 o 
  -5   8   3     1377.78     1268.53     94.07 o 
  -4   8   3     3465.36     3674.01    128.29 o 
  -3   8   3     7318.81     7432.26    133.34 o 
  -2   8   3      732.44      794.30     41.04 o 
  -1   8   3     4181.78     4191.41     69.05 o 
   0   8   3    10231.62     9600.34    191.68 o 
   1   8   3     2220.28     2035.10     54.60 o 
   2   8   3     7442.64     7018.59    108.72 o 
   3   8   3     5006.24     4741.48    118.50 o 
   4   8   3      158.19      202.84     29.47 o 
   5   8   3     1870.53     1918.43     86.54 o 
   6   8   3     9899.34    10043.56    175.88 o 
   7   8   3     1304.73     1242.51     44.36 o 
   8   8   3     1133.54     1166.58     72.38 o 
   9   8   3     3336.13     3143.08    122.89 o 
  -9   9   3      369.50      356.23     32.99 o 
  -8   9   3     1564.28     1676.62    131.02 o 
  -7   9   3       35.47       42.12      9.44 o 
  -6   9   3     1475.53     1549.44     60.81 o 
  -5   9   3     1255.78     1212.91     65.90 o 
  -4   9   3        6.46       -2.66     14.09 o 
  -3   9   3     1939.81     1788.86     53.30 o 
  -2   9   3     6947.86     7753.73    258.48 o 
  -1   9   3      759.40      881.80     54.03 o 
   0   9   3      297.49      342.16     25.49 o 
   1   9   3      118.18      109.11     15.98 o 
   2   9   3     1214.08     1235.95     65.04 o 
   3   9   3     1487.74     1441.63     54.16 o 
   4   9   3       66.46       72.15     22.38 o 
   5   9   3       68.07       65.23     12.50 o 
   6   9   3        0.11       25.84     17.45 o 
   7   9   3     1394.91     1294.05     69.42 o 
   8   9   3     2081.71     1855.21     78.55 o 
   9   9   3      971.92     1043.03     62.95 o 
  -8  10   3      474.02      454.84     38.86 o 
  -7  10   3        2.32       15.60     13.07 o 
  -6  10   3      155.16      144.23     17.69 o 
  -5  10   3      203.74      199.25     29.19 o 
  -4  10   3     2468.11     2333.80     69.54 o 
  -3  10   3     1464.59     1363.27     61.54 o 
  -2  10   3     1813.64     1741.80     71.38 o 
  -1  10   3      363.73      382.44     35.85 o 
   0  10   3     4327.51     3998.05     58.43 o 
   1  10   3      181.44      198.96     19.61 o 
   2  10   3      822.84      813.26     62.44 o 
   3  10   3      771.64      732.56     45.22 o 
   4  10   3      593.19      606.58     40.51 o 
   5  10   3     1786.26     1736.03     60.04 o 
   6  10   3     1521.42     1498.85     53.39 o 
   7  10   3      365.08      316.43     47.94 o 
   8  10   3      578.87      534.50     43.81 o 
  -7  11   3       44.24       33.85      9.93 o 
  -6  11   3     2278.59     2213.06     82.53 o 
  -5  11   3     5098.48     4881.06     87.17 o 
  -4  11   3       45.96       58.28     10.38 o 
  -3  11   3     3423.30     3483.94     93.65 o 
  -2  11   3     5802.94     6067.41    138.21 o 
  -1  11   3     4034.98     3899.89     67.30 o 
   0  11   3      218.38      236.66     19.17 o 
   1  11   3     3881.18     3569.81     67.43 o 
   2  11   3     1033.18     1022.47     72.35 o 
   3  11   3      151.96      171.10     22.65 o 
   4  11   3     3127.34     2917.43     67.74 o 
   5  11   3     1108.30     1061.89     65.51 o 
   6  11   3      119.91      183.66     30.81 o 
   7  11   3      468.09      451.28     34.26 o 
  -6  12   3     1003.20      956.69     55.71 o 
  -5  12   3       34.73       54.80     13.21 o 
  -4  12   3     1509.55     1510.54    186.88 o 
  -3  12   3      845.52      784.77     44.97 o 
  -2  12   3       83.34       95.53     20.81 o 
  -1  12   3      789.91      821.85     44.86 o 
   0  12   3      774.60      864.82     42.79 o 
   1  12   3     1815.20     1797.24     46.52 o 
   2  12   3      806.17      933.07     58.86 o 
   3  12   3      937.81     1045.50     65.97 o 
   4  12   3      487.04      436.04     31.81 o 
   5  12   3      622.90      593.68     41.67 o 
   6  12   3      200.55      142.21     20.23 o 
  -5  13   3       14.27       14.02     13.70 o 
  -4  13   3       15.22       27.01      8.88 o 
  -3  13   3     1241.71     1241.22    104.13 o 
  -2  13   3     2004.64     1916.53    117.65 o 
  -1  13   3      193.09      172.61     18.49 o 
   0  13   3      445.26      461.82     30.63 o 
   1  13   3       39.44       34.02      7.36 o 
   2  13   3      177.93      213.92     19.02 o 
   3  13   3        1.27        2.40      9.53 o 
   4  13   3      356.29      396.46     31.17 o 
   5  13   3      259.31      212.24     30.01 o 
  -2  14   3      730.50      821.61     49.31 o 
  -1  14   3     2472.92     2664.55     94.93 o 
   0  14   3     1558.51     1558.75     83.60 o 
   1  14   3       39.10       29.77      8.66 o 
   2  14   3      165.34      187.99     23.05 o 
 -11   0   4     3153.92     3518.35    253.57 o 
 -10   0   4     1065.80     1068.84    151.00 o 
  -9   0   4     8169.64     8493.41    229.10 o 
  -8   0   4       16.97       39.49     13.77 o 
  -7   0   4       14.60       52.89     14.95 o 
  -6   0   4     5533.51     5845.35    116.70 o 
  -5   0   4      124.46      114.47     15.54 o 
  -4   0   4    32601.91    35767.47    312.89 o 
  -3   0   4    15059.29    15752.88    209.69 o 
  -2   0   4    16984.93    17235.57    184.48 o 
  -1   0   4    24523.26    25742.93    331.55 o 
   0   0   4    24520.23    25111.13    233.81 o 
   1   0   4    60646.79    62672.64   3667.28 o 
   2   0   4     6868.30     6831.78    124.96 o 
   3   0   4        4.82       33.78      7.34 o 
   4   0   4     3700.70     3364.09     62.22 o 
   5   0   4     2657.99     2761.93     60.14 o 
   6   0   4       26.61       47.36     11.37 o 
   7   0   4      372.06      461.92     48.90 o 
   8   0   4     7923.61     8039.49    140.37 o 
   9   0   4      642.68      741.61     58.65 o 
  10   0   4    10987.37    11564.93    363.18 o 
  11   0   4     4627.67     4810.11    244.91 o 
 -11   1   4      505.86      515.70     36.37 o 
 -10   1   4     1432.38     1516.36     85.04 o 
  -9   1   4       18.15       24.77     22.66 o 
  -8   1   4     2170.26     1969.98     56.35 o 
  -7   1   4      286.90      331.39     22.06 o 
  -6   1   4      461.13      604.56     52.62 o 
  -5   1   4     9794.41    10184.33    102.49 o 
  -4   1   4     3501.70     3303.45     83.93 o 
  -3   1   4      930.81      922.66     23.43 o 
  -2   1   4     3104.30     3007.71     44.15 o 
  -1   1   4    32181.52    33658.10    263.80 o 
   0   1   4     3581.08     3750.46     65.64 o 
   1   1   4      678.82      707.74     16.17 o 
   2   1   4      142.41      108.97      9.50 o 
   3   1   4     3391.81     3405.79     47.17 o 
   4   1   4      474.99      577.68     21.85 o 
   5   1   4     7155.13     7714.46    110.26 o 
   6   1   4      475.50      511.58     34.68 o 
   7   1   4       36.33       51.83      9.93 o 
   8   1   4     1485.64     1438.21     47.73 o 
   9   1   4     3322.91     3257.08     60.38 o 
  10   1   4      210.96      188.93     20.08 o 
  11   1   4      967.25     1090.91     63.43 o 
 -11   2   4        2.87       14.61     10.17 o 
 -10   2   4     2053.31     2140.52     84.85 o 
  -9   2   4      684.46      720.31     44.17 o 
  -8   2   4     2941.06     2925.87     46.04 o 
  -7   2   4     1998.10     2080.62     52.35 o 
  -6   2   4     4318.09     4403.48     64.18 o 
  -5   2   4       32.43       21.89      5.77 o 
  -4   2   4      505.88      574.06     27.63 o 
  -3   2   4     7569.24     7916.58     79.27 o 
  -2   2   4    10773.23    12168.51    102.49 o 
  -1   2   4     2693.32     2689.49     41.64 o 
   0   2   4     6457.93     6468.89    118.48 o 
   1   2   4      339.77      341.16     12.52 o 
   2   2   4        5.75        2.89      8.14 o 
   3   2   4     5840.66     6244.37     87.27 o 
   4   2   4       23.49       72.27     10.29 o 
   5   2   4     3182.89     2870.43     60.50 o 
   6   2   4     1930.45     1887.34     50.74 o 
   7   2   4     2680.11     2774.01     73.68 o 
   8   2   4       89.78       64.39     10.67 o 
   9   2   4       27.39       19.80      9.30 o 
  10   2   4      377.41      375.12     37.49 o 
  11   2   4     1177.11     1220.87     70.25 o 
 -11   3   4     7490.84     7669.86    193.87 o 
 -10   3   4     1679.20     1715.37     73.85 o 
  -9   3   4      112.07      117.91     14.03 o 
  -8   3   4    10960.44    11485.42    135.76 o 
  -7   3   4    11148.32    11920.88    116.14 o 
  -6   3   4      353.54      406.17     35.33 o 
  -5   3   4     4528.57     4658.04     65.06 o 
  -4   3   4     4388.99     4505.17     69.76 o 
  -3   3   4     1830.67     1897.14     40.52 o 
  -2   3   4    18160.85    17998.59    168.52 o 
  -1   3   4    36977.72    36165.88    459.28 o 
   0   3   4      269.22      247.32     24.01 o 
   1   3   4     2405.78     2357.55     75.17 o 
   2   3   4    43863.98    44243.48    269.25 o 
   3   3   4     4738.02     4583.56     79.19 o 
   4   3   4     2182.27     2418.44     48.55 o 
   5   3   4     5724.31     5875.13     80.77 o 
   6   3   4    10148.52    10576.72    169.54 o 
   7   3   4      136.84      187.25     22.70 o 
   8   3   4     1171.98     1088.46     57.20 o 
   9   3   4     1720.98     1653.28     43.47 o 
  10   3   4      947.04      845.89     76.61 o 
  11   3   4     2880.33     2921.44     75.48 o 
 -11   4   4      644.43      634.69     41.46 o 
 -10   4   4     1214.49     1224.42     68.29 o 
  -9   4   4      556.38      594.73     35.57 o 
  -8   4   4      510.60      562.79     33.57 o 
  -7   4   4      155.63      167.22     23.66 o 
  -6   4   4     2047.52     1866.54     58.66 o 
  -5   4   4     1810.16     1847.03     50.70 o 
  -4   4   4       23.81       25.06      7.77 o 
  -3   4   4    10632.03    10993.06    125.06 o 
  -2   4   4    17064.31    17356.23    189.04 o 
  -1   4   4     5211.96     5369.04     62.55 o 
   0   4   4      151.85      126.64      9.96 o 
   1   4   4    14760.75    14104.15    183.62 o 
   2   4   4      470.97      395.80     21.00 o 
   3   4   4    28374.40    30297.65    191.07 o 
   4   4   4     9277.74     9642.79    139.44 o 
   5   4   4     1027.99     1105.41     40.89 o 
   6   4   4     4676.55     4540.54     84.48 o 
   7   4   4     7912.45     7834.48    121.61 o 
   8   4   4      247.27      268.06     24.12 o 
   9   4   4        4.28       16.92     16.85 o 
  10   4   4      702.03      755.09     44.73 o 
  11   4   4       72.38       73.13     13.62 o 
 -11   5   4      294.88      256.55     24.25 o 
 -10   5   4     1670.22     1642.19     70.42 o 
  -9   5   4        0.34       21.17      9.96 o 
  -8   5   4      756.14      695.56     41.59 o 
  -7   5   4      418.67      482.40     34.26 o 
  -6   5   4       96.54      116.93     16.92 o 
  -5   5   4     2204.29     2334.99     62.11 o 
  -4   5   4       26.01       39.07      9.48 o 
  -3   5   4     5585.87     5736.73    133.20 o 
  -2   5   4     7016.09     7350.85    100.19 o 
  -1   5   4     7334.11     7395.79     88.34 o 
   0   5   4      146.23      158.27     20.49 o 
   1   5   4     3287.11     3218.20     60.83 o 
   2   5   4        0.44        1.58      6.03 o 
   3   5   4     1100.89      836.79     93.99 o 
   4   5   4     1877.62     1712.79     44.78 o 
   5   5   4     1220.70     1109.16     42.33 o 
   6   5   4      599.14      686.10     46.82 o 
   7   5   4        7.55        7.31      8.63 o 
   8   5   4       11.65       13.72     10.28 o 
   9   5   4      874.00      969.53     54.01 o 
  10   5   4      647.61      675.82     48.10 o 
 -10   6   4     1419.28     1576.74     81.16 o 
  -9   6   4     2892.40     2721.95     67.07 o 
  -8   6   4       45.50       51.17     15.00 o 
  -7   6   4        8.69       21.19      8.19 o 
  -6   6   4     2982.44     2863.49     73.49 o 
  -5   6   4    10577.51    10633.02    102.07 o 
  -4   6   4       85.69      129.67     16.26 o 
  -3   6   4     3867.58     3830.68     66.98 o 
  -2   6   4     2142.25     1898.43     80.42 o 
  -1   6   4     2026.86     2009.00     80.27 o 
   0   6   4    20756.34    19608.80    209.54 o 
   1   6   4     8715.42     7916.82    158.45 o 
   2   6   4     1184.39     1244.25     45.71 o 
   3   6   4     6090.72     6020.01     83.78 o 
   4   6   4    23927.50    24422.08    370.18 o 
   5   6   4      403.86      394.34     31.74 o 
   6   6   4     1745.21     1798.72     63.68 o 
   7   6   4     2242.06     2241.84     54.82 o 
   8   6   4      882.93      919.67     51.25 o 
   9   6   4      691.89      645.31     49.05 o 
  10   6   4     3518.40     3490.62     84.41 o 
 -10   7   4      370.71      422.57     28.54 o 
  -9   7   4     2583.78     2687.94     77.86 o 
  -8   7   4     1905.46     1849.07     53.90 o 
  -7   7   4     2031.75     2039.73     52.09 o 
  -6   7   4      760.55      804.78     44.62 o 
  -5   7   4     6099.54     6141.72    137.66 o 
  -4   7   4    19029.73    19624.01    205.00 o 
  -3   7   4     1224.92     1190.90     42.75 o 
  -2   7   4       55.11       75.90     12.43 o 
  -1   7   4     5396.26     5174.05     73.70 o 
   0   7   4     1342.48     1076.15     40.61 o 
   1   7   4     7322.22     7489.38    116.19 o 
   2   7   4     2535.47     2143.03     67.87 o 
   3   7   4     3869.63     3430.88     89.66 o 
   4   7   4     3644.71     3390.95     70.96 o 
   5   7   4    17966.82    17939.69    164.24 o 
   6   7   4     7828.09     7593.94     91.25 o 
   7   7   4       15.32        7.81      7.68 o 
   8   7   4     1025.50     1017.68     62.30 o 
   9   7   4     2185.57     2204.85    125.27 o 
  10   7   4        1.77       32.12      8.90 o 
  -9   8   4      745.98      843.90     49.73 o 
  -8   8   4       83.64      108.08     15.86 o 
  -7   8   4      621.88      672.19     59.75 o 
  -6   8   4        3.03       14.03      9.52 o 
  -5   8   4      386.94      333.62     29.54 o 
  -4   8   4     1802.75     1796.49     73.53 o 
  -3   8   4      195.94      210.40     29.96 o 
  -2   8   4      238.65      267.04     23.64 o 
  -1   8   4      453.57      462.66     45.98 o 
   0   8   4       13.80       19.44      6.27 o 
   1   8   4     4754.97     4407.75     75.86 o 
   2   8   4     1672.02     1406.02     52.23 o 
   3   8   4       71.94       81.52     15.65 o 
   4   8   4       65.40       62.81     14.33 o 
   5   8   4      385.38      361.67     32.80 o 
   6   8   4       75.78       44.46     13.42 o 
   7   8   4      108.34      116.96     15.35 o 
   8   8   4     1978.88     1789.07    112.31 o 
   9   8   4     1362.22     1391.39     68.28 o 
  -9   9   4        4.01       19.27     13.95 o 
  -8   9   4      302.14      277.32     30.39 o 
  -7   9   4     1856.51     1832.48    103.30 o 
  -6   9   4      258.33      240.21     21.23 o 
  -5   9   4     2113.22     1940.15     75.80 o 
  -4   9   4     6794.60     7047.94    257.11 o 
  -3   9   4     4881.29     4722.51     84.63 o 
  -2   9   4     4107.15     4173.85     93.75 o 
  -1   9   4     6744.66     6824.50    122.48 o 
   0   9   4     5528.60     5447.76     92.37 o 
   1   9   4       28.51       32.75      8.11 o 
   2   9   4     5444.18     5500.32     94.61 o 
   3   9   4     1330.35     1208.35     66.82 o 
   4   9   4      240.33      246.85     23.10 o 
   5   9   4     4902.36     4835.22     92.80 o 
   6   9   4     4029.33     3788.16    149.93 o 
   7   9   4      709.06      715.58     46.09 o 
   8   9   4     4709.54     4721.41     96.31 o 
   9   9   4     1088.54     1076.96     62.71 o 
  -8  10   4      290.21      259.38     41.94 o 
  -7  10   4     3259.43     3412.54     94.38 o 
  -6  10   4     3827.09     3934.98     79.49 o 
  -5  10   4      630.32      590.77     43.62 o 
  -4  10   4     2204.33     2298.93     87.44 o 
  -3  10   4    11485.78    11885.64    204.01 o 
  -2  10   4     3275.49     3193.96     62.21 o 
  -1  10   4      976.94      878.67     56.92 o 
   0  10   4      124.76      145.78     17.45 o 
   1  10   4     1662.71     1483.61     61.00 o 
   2  10   4      540.30      599.71     37.19 o 
   3  10   4     1301.55     1142.38     41.00 o 
   4  10   4      340.44      366.55     32.30 o 
   5  10   4       13.10       -5.48      9.45 o 
   6  10   4      790.07      811.76     52.20 o 
   7  10   4     5066.37     5088.26    129.42 o 
   8  10   4      849.44      972.59     93.22 o 
  -7  11   4        9.78       29.12     15.50 o 
  -6  11   4     1235.94     1389.16     84.73 o 
  -5  11   4      245.31      260.08     23.23 o 
  -4  11   4        0.67       26.75     15.45 o 
  -3  11   4       15.49       18.41      8.65 o 
  -2  11   4     1063.96      995.21     55.20 o 
  -1  11   4       11.06       11.19     18.13 o 
   0  11   4      130.14      134.34     18.58 o 
   1  11   4     1926.95     1743.47     64.59 o 
   2  11   4      140.59      132.03     16.63 o 
   3  11   4       11.02       13.57      9.55 o 
   4  11   4      151.42      127.09     15.75 o 
   5  11   4     2161.95     2155.88     83.86 o 
   6  11   4      172.41      220.40     22.32 o 
   7  11   4        4.52       32.51     10.82 o 
  -6  12   4     3097.99     3241.09     87.99 o 
  -5  12   4     2387.53     2576.04     46.60 o 
  -4  12   4      120.44      119.74     17.41 o 
  -3  12   4      570.43      570.14     39.50 o 
  -2  12   4      873.60      909.88     48.95 o 
  -1  12   4        0.49       28.13      6.56 o 
   0  12   4      393.03      433.44     27.92 o 
   1  12   4      223.90      249.12     24.86 o 
   2  12   4      351.53      415.39     30.45 o 
   3  12   4      381.79      404.52     28.25 o 
   4  12   4     3358.89     3535.34     75.15 o 
   5  12   4       52.92       55.27     10.52 o 
   6  12   4      874.19      764.04     52.52 o 
  -5  13   4     2754.22     2997.78     94.52 o 
  -4  13   4     1669.40     1798.12     49.85 o 
  -3  13   4       24.00       21.74     11.36 o 
  -2  13   4      363.78      372.07     28.58 o 
  -1  13   4     1286.23     1225.32     63.79 o 
   0  13   4        6.51       17.12      7.88 o 
   1  13   4     1775.90     1660.70     44.49 o 
   2  13   4     1091.98     1198.50     65.83 o 
   3  13   4     1039.23     1045.35     50.80 o 
   4  13   4       29.90       32.09     10.18 o 
  -2  14   4        3.50       14.69     12.47 o 
  -1  14   4        5.82        5.01     12.96 o 
   0  14   4     1166.91     1203.15     60.98 o 
   1  14   4     1082.05     1069.54     63.46 o 
   2  14   4       46.74       48.55     20.35 o 
 -11   1   5      488.65      519.35     34.66 o 
 -10   1   5     3442.56     3430.52    121.21 o 
  -9   1   5      239.69      284.27     23.47 o 
  -8   1   5     4589.87     4604.03     63.46 o 
  -7   1   5     4493.41     4591.00     95.35 o 
  -6   1   5     1497.63     1453.23     45.53 o 
  -5   1   5     3030.37     2943.35     52.43 o 
  -3   1   5    16756.33    17591.98    199.98 o 
  -2   1   5        0.40        1.06      3.19 o 
  -1   1   5     7636.45     8048.51     78.30 o 
   0   1   5     1569.41     1603.86     30.15 o 
   1   1   5       34.03       49.89      7.46 o 
   2   1   5       85.93      140.21     10.79 o 
   3   1   5     3683.00     3784.98     52.33 o 
   4   1   5     1978.95     1898.24     36.24 o 
   5   1   5        3.50        8.00      5.66 o 
   6   1   5     6184.89     6384.40     71.66 o 
   7   1   5     3252.03     3234.66     55.13 o 
   8   1   5       68.92       71.20      9.77 o 
   9   1   5     2761.52     2787.08     51.39 o 
  10   1   5     6266.99     6440.64    102.52 o 
  11   1   5      628.03      625.67     42.94 o 
 -11   2   5     2169.20     2132.67     87.81 o 
 -10   2   5       54.16       46.00     11.30 o 
  -9   2   5      980.28     1084.17     68.15 o 
  -8   2   5    10410.99    10875.50    127.89 o 
  -7   2   5       17.52       15.87      6.85 o 
  -6   2   5     3152.95     3094.47     77.60 o 
  -5   2   5    10088.96    10369.25    123.04 o 
  -4   2   5     7233.26     7969.20     80.63 o 
  -3   2   5     1654.16     1546.79     34.53 o 
  -2   2   5    14944.14    15571.18    129.89 o 
  -1   2   5    11947.01    13123.70    139.69 o 
   0   2   5    22991.16    22746.24    616.58 o 
   1   2   5     9268.46     9368.25     73.13 o 
   2   2   5    20457.39    22458.46    427.77 o 
   3   2   5     4130.19     4506.22     62.08 o 
   4   2   5     6402.59     6233.58     67.92 o 
   5   2   5    19709.73    21426.89    202.21 o 
   6   2   5     2164.46     2077.58     53.89 o 
   7   2   5     2236.68     2186.36     70.05 o 
   8   2   5     5705.41     5876.30     76.07 o 
   9   2   5     1227.42     1299.78     50.81 o 
  10   2   5      143.66      123.34     14.10 o 
  11   2   5     2380.71     2184.28    107.46 o 
 -11   3   5      540.29      535.42     39.46 o 
 -10   3   5        0.35        9.28     10.83 o 
  -9   3   5      511.37      564.68     38.59 o 
  -8   3   5      700.64      461.65    116.10 o 
  -7   3   5      847.59      914.90     59.38 o 
  -6   3   5     1709.03     1723.26     49.45 o 
  -5   3   5     5052.50     4980.32     70.72 o 
  -4   3   5      840.48      809.78     26.44 o 
  -3   3   5     1165.04     1257.09     32.25 o 
  -2   3   5      246.83      227.46     20.03 o 
  -1   3   5     7930.98     8171.37    155.65 o 
   0   3   5       64.51       77.58      7.44 o 
   1   3   5      456.60      407.44     32.85 o 
   2   3   5     4750.50     4518.48    171.81 o 
   3   3   5    11898.03    11933.19    170.26 o 
   4   3   5      161.65      149.63     13.46 o 
   5   3   5      127.52      134.35     14.26 o 
   6   3   5      855.71      841.91     73.20 o 
   7   3   5      148.34      122.28     31.92 o 
   8   3   5        0.14       11.35     11.62 o 
   9   3   5      102.54      129.11     12.75 o 
  10   3   5      678.63      665.44     36.81 o 
  11   3   5      535.93      538.59     38.61 o 
 -11   4   5     1305.96     1232.59     75.18 o 
 -10   4   5      974.56     1027.35     70.59 o 
  -9   4   5      645.78      631.67     39.57 o 
  -8   4   5      547.25      518.51     38.52 o 
  -7   4   5        3.03        8.07     11.43 o 
  -6   4   5     3810.05     4030.66     75.53 o 
  -5   4   5     2905.28     2843.45     63.31 o 
  -4   4   5      570.12      521.67     39.38 o 
  -3   4   5     2440.12     2270.47     57.70 o 
  -2   4   5    34404.40    34603.67    430.34 o 
  -1   4   5    25623.38    26330.17    221.03 o 
   0   4   5     2761.45     2517.09     46.72 o 
   1   4   5      788.84      620.71     22.29 o 
   2   4   5     4959.56     4439.21    151.59 o 
   3   4   5     7948.26     7817.35     87.74 o 
   4   4   5      869.95      881.51     40.87 o 
   5   4   5     1908.32     2039.98     54.73 o 
   6   4   5     1645.43     1575.38     54.04 o 
   7   4   5     4833.10     4913.17     98.60 o 
   8   4   5     9558.17     9642.22    175.51 o 
   9   4   5     2145.39     2113.43     63.15 o 
  10   4   5      257.31      225.59     18.89 o 
  11   4   5     4204.20     4393.13    101.64 o 
 -10   5   5     1691.10     1643.96     64.61 o 
  -9   5   5      949.98      998.03     51.46 o 
  -8   5   5        2.95       19.60      9.49 o 
  -7   5   5     3311.65     3199.97     65.96 o 
  -6   5   5     3806.30     3876.78     90.38 o 
  -5   5   5      162.70      174.45     16.09 o 
  -4   5   5     9819.70    10040.88    122.19 o 
  -3   5   5    25468.27    26727.54    477.11 o 
  -2   5   5     1546.42     1468.68     39.94 o 
  -1   5   5     6573.08     6253.51     72.96 o 
   0   5   5    46013.81    40944.52    508.58 o 
   1   5   5     2418.93     2257.09     56.60 o 
   2   5   5     1784.04     1692.21     39.38 o 
   3   5   5    17497.13    18230.14    171.53 o 
   4   5   5     4538.77     4526.90     68.45 o 
   5   5   5     4134.87     4037.59     62.38 o 
   6   5   5     2529.42     2472.84     56.22 o 
   7   5   5     1402.95     1364.79     55.59 o 
   8   5   5     1199.14     1249.45     62.57 o 
   9   5   5     4398.35     4563.57     77.53 o 
  10   5   5     3008.82     3034.37    138.80 o 
 -10   6   5       69.66       59.73     22.68 o 
  -9   6   5       79.43       80.66     15.51 o 
  -8   6   5      299.96      291.34     32.23 o 
  -7   6   5      249.52      299.19     23.63 o 
  -6   6   5      414.60      401.48     29.56 o 
  -5   6   5     4468.87     4576.52     92.16 o 
  -4   6   5     1882.07     1707.15     63.28 o 
  -3   6   5      105.23      138.80     19.11 o 
  -2   6   5       22.38       40.91     10.12 o 
  -1   6   5     2217.12     2195.76     42.92 o 
   0   6   5      982.79      867.53     31.70 o 
   1   6   5     9066.26     8743.09    200.57 o 
   2   6   5      672.62      602.34     48.38 o 
   3   6   5      151.51      183.94     18.23 o 
   4   6   5     2199.56     1995.21     87.99 o 
   5   6   5     1015.57      915.31     36.76 o 
   6   6   5      593.41      549.69     48.74 o 
   7   6   5      431.03      455.96     29.39 o 
   8   6   5        1.91       -4.63     17.87 o 
   9   6   5      154.47      129.10     19.44 o 
  10   6   5      266.44      233.60     20.62 o 
 -10   7   5     1141.59     1160.85     67.25 o 
  -9   7   5      446.31      394.45     29.25 o 
  -8   7   5      233.17      222.44     21.46 o 
  -7   7   5     1390.52     1447.34     50.40 o 
  -6   7   5     1266.26     1273.39     57.99 o 
  -5   7   5      176.82      206.20     31.06 o 
  -4   7   5      222.05      248.53     29.62 o 
  -3   7   5     4010.84     4072.61    103.60 o 
  -2   7   5       77.69      150.77     13.99 o 
  -1   7   5     1721.63     1509.66     44.26 o 
   0   7   5     5749.90     5424.75    161.42 o 
   1   7   5      355.18      316.49     30.43 o 
   2   7   5     6381.22     6165.05    121.50 o 
   3   7   5    12642.66    12311.70    157.08 o 
   4   7   5      762.04      655.94     42.42 o 
   5   7   5      808.94      779.26     62.55 o 
   6   7   5      597.27      616.72     49.17 o 
   7   7   5      773.07      783.37     43.24 o 
   8   7   5       17.72       20.63     16.56 o 
   9   7   5        1.78       30.62     10.71 o 
  10   7   5       16.38       30.34     15.16 o 
  -9   8   5     2114.60     2123.02     52.62 o 
  -8   8   5     5500.63     5595.00     94.96 o 
  -7   8   5     3418.42     3362.16     60.99 o 
  -6   8   5     1113.20     1019.32     84.60 o 
  -5   8   5     3663.57     3608.00     60.23 o 
  -4   8   5     2369.47     2405.46     79.46 o 
  -3   8   5      202.59      261.51     21.66 o 
  -2   8   5     6540.01     6968.88    114.67 o 
  -1   8   5     2930.88     2938.14     65.04 o 
   0   8   5     1406.78     1301.28     75.20 o 
   1   8   5    19706.22    20490.77    183.72 o 
   2   8   5    10587.06    10049.60    103.44 o 
   3   8   5     1468.79     1413.53     60.65 o 
   4   8   5     6844.28     6637.73    103.17 o 
   5   8   5     7602.62     7428.00    121.74 o 
   6   8   5     2845.09     2748.89     54.44 o 
   7   8   5     1985.68     1976.81     72.04 o 
   8   8   5     1364.18     1263.15     62.41 o 
   9   8   5      236.97      219.75     18.39 o 
  -9   9   5      302.62      316.07     42.78 o 
  -8   9   5      409.65      478.18     40.53 o 
  -7   9   5     3836.80     3799.89     93.39 o 
  -6   9   5      843.49      833.86     89.61 o 
  -5   9   5       59.17       33.59     10.44 o 
  -4   9   5        8.18       11.12     13.04 o 
  -3   9   5      718.19      833.89     55.02 o 
  -2   9   5        4.49        6.34     12.80 o 
  -1   9   5      300.46      377.85     27.02 o 
   0   9   5      109.88      173.01     21.86 o 
   1   9   5      146.90      112.34     21.34 o 
   2   9   5      542.48      531.84     33.25 o 
   3   9   5     3313.35     2864.84     56.55 o 
   4   9   5     2258.34     2169.90     70.56 o 
   5   9   5       55.12       38.62     15.45 o 
   6   9   5     1295.25     1150.08     79.32 o 
   7   9   5     3199.47     2935.82     48.52 o 
   8   9   5      308.18      254.87     47.27 o 
  -8  10   5     1417.03     1317.09     88.48 o 
  -7  10   5      827.66      828.85     53.50 o 
  -6  10   5       69.22       69.38     11.62 o 
  -5  10   5     2501.07     2394.91     64.61 o 
  -4  10   5      150.17      149.95     21.42 o 
  -3  10   5        0.44        9.79      7.99 o 
  -2  10   5      667.60      655.55     44.52 o 
  -1  10   5     3123.54     3065.88     49.60 o 
   0  10   5       69.52       66.34      9.25 o 
   1  10   5     3168.12     2923.93     48.09 o 
   2  10   5     1820.37     1741.69    111.24 o 
   3  10   5      339.06      358.54     25.15 o 
   4  10   5     1486.71     1447.58     72.87 o 
   5  10   5     2305.30     2328.97    104.77 o 
   6  10   5       75.21       65.25     18.79 o 
   7  10   5       37.09        8.61     14.10 o 
   8  10   5      596.42      566.25    101.02 o 
  -7  11   5     3461.46     3461.66     90.15 o 
  -6  11   5     2927.58     3089.35    103.78 o 
  -5  11   5      125.34      145.99     17.08 o 
  -4  11   5     1417.34     1332.88     68.54 o 
  -3  11   5      333.16      371.47     34.41 o 
  -2  11   5      302.32      320.92     32.45 o 
  -1  11   5     1764.36     1841.03     63.02 o 
   0  11   5     1478.67     1425.16     58.74 o 
   1  11   5        4.42       19.05      8.58 o 
   2  11   5     2209.06     2080.91     62.18 o 
   3  11   5     5150.36     5303.16     85.37 o 
   4  11   5     3113.86     2968.20     57.88 o 
   5  11   5      154.89      116.36     37.56 o 
   6  11   5     2114.90     2005.13     90.61 o 
   7  11   5     2000.17     2062.60    206.14 o 
  -6  12   5      849.58      756.57     48.95 o 
  -5  12   5     1219.04     1300.09     80.63 o 
  -4  12   5        3.79       18.99      7.33 o 
  -3  12   5      407.65      480.38     36.78 o 
  -2  12   5      114.84      129.61     16.33 o 
  -1  12   5      224.00      215.13     24.18 o 
   0  12   5      512.03      602.52     38.29 o 
   1  12   5      943.75     1104.40     70.10 o 
   2  12   5       27.50       22.99      7.65 o 
   4  12   5      389.86      446.16     28.33 o 
   5  12   5     1058.72     1090.67     62.49 o 
   6  12   5      117.58       69.69     14.72 o 
  -4  13   5        1.37       22.56      9.48 o 
  -3  13   5      284.04      270.93     23.81 o 
  -2  13   5       28.47       45.14      9.48 o 
  -1  13   5      190.03      207.62     21.58 o 
   0  13   5      187.69      211.27     19.93 o 
   1  13   5      458.72      429.85     27.54 o 
   2  13   5        0.35       22.80      7.46 o 
   3  13   5      135.97       88.68     15.19 o 
   4  13   5       21.41       24.55      7.87 o 
  -2  14   5     3331.92     3630.74     89.97 o 
  -1  14   5      782.95      806.59     61.13 o 
   0  14   5       43.62       50.12      8.71 o 
   1  14   5     1035.09      922.09     55.46 o 
   2  14   5      707.53      702.78     53.35 o 
 -11   0   6     1233.37     1225.23     95.43 o 
 -10   0   6     3199.08     2959.86     93.78 o 
  -9   0   6     4265.26     4439.02    110.69 o 
  -8   0   6     6800.28     6929.92    249.00 o 
  -7   0   6     5116.21     5495.70    123.97 o 
  -6   0   6      139.40      194.69     23.00 o 
  -5   0   6    14561.69    15702.34    210.63 o 
  -4   0   6    38255.43    41788.16    739.64 o 
  -3   0   6       64.69       98.14     13.81 o 
  -2   0   6      666.62      632.39     25.98 o 
  -1   0   6     6835.82     6594.89     71.42 o 
   0   0   6    62690.39    56846.30    883.28 o 
   1   0   6     2448.46     2182.37     47.92 o 
   2   0   6     1202.03     1166.25     40.60 o 
   3   0   6    20460.57    21486.75   1542.06 o 
   4   0   6     4413.15     5131.29     72.22 o 
   5   0   6    12465.77    12808.36    189.21 o 
   6   0   6    16555.04    17539.81    196.16 o 
   7   0   6     4062.42     4148.90     89.39 o 
   8   0   6     6993.13     7300.07    105.24 o 
   9   0   6    18059.63    19077.27    435.62 o 
  10   0   6     2849.02     2996.09    154.25 o 
  11   0   6      396.48      467.28     45.37 o 
 -11   1   6      786.38      889.68     55.75 o 
 -10   1   6      147.68      135.73     22.10 o 
  -9   1   6      697.90      684.98     42.71 o 
  -8   1   6       80.40       98.58     11.62 o 
  -7   1   6     1894.61     1958.48     62.30 o 
  -6   1   6     5211.33     5373.88     90.34 o 
  -5   1   6     4230.17     4207.32     60.35 o 
  -4   1   6     1483.29     1381.86     32.99 o 
  -3   1   6     4897.33     5028.56     80.39 o 
  -2   1   6     5824.85     5965.18     54.02 o 
  -1   1   6    44306.40    44549.41    518.50 o 
   0   1   6     5762.50     5644.99     71.84 o 
   1   1   6     7661.26     7537.29     55.51 o 
   2   1   6       70.62       83.18      9.25 o 
   3   1   6       43.57       57.97      7.37 o 
   4   1   6     2632.91     2416.32     41.16 o 
   5   1   6     1374.58     1367.00     33.51 o 
   6   1   6     3386.83     3323.84     63.24 o 
   7   1   6     2097.61     2204.10     47.10 o 
   8   1   6     4624.22     4572.65     52.37 o 
   9   1   6       22.87       30.38     10.87 o 
  10   1   6     1611.22     1603.57     89.70 o 
  11   1   6      499.75      471.80     37.17 o 
 -11   2   6      842.12      802.52     73.90 o 
 -10   2   6      111.83      103.24     14.07 o 
  -9   2   6     1328.14     1294.26     67.75 o 
  -8   2   6     1272.94     1311.97     49.35 o 
  -7   2   6     2901.83     2870.98     63.48 o 
  -6   2   6     1926.83     1938.90     57.50 o 
  -5   2   6      245.42      221.76     20.85 o 
  -4   2   6        8.05       14.45      4.32 o 
  -3   2   6     1290.26     1205.64     29.36 o 
  -2   2   6     1242.87     1240.31     49.46 o 
  -1   2   6    34679.73    34884.06    347.29 o 
   0   2   6        6.24        2.79      2.61 o 
   1   2   6      526.19      585.06     12.51 o 
   2   2   6     5217.06     5533.66     88.90 o 
   3   2   6       49.90       22.19      5.32 o 
   4   2   6     1055.90     1187.24     34.06 o 
   5   2   6       20.89       41.23      9.08 o 
   6   2   6    11406.55    11503.91    131.56 o 
   7   2   6     6602.41     6539.60    114.80 o 
   8   2   6       79.05       55.91     20.50 o 
   9   2   6       97.17       77.11     11.10 o 
  10   2   6     1259.47     1138.32     77.54 o 
  11   2   6       39.34       30.50      8.57 o 
 -11   3   6       87.65       79.66     20.75 o 
 -10   3   6     2106.59     1973.20     81.39 o 
  -9   3   6     2144.22     2126.28     62.07 o 
  -8   3   6     6526.48     6529.17     90.74 o 
  -7   3   6     3425.97     3580.12     71.16 o 
  -6   3   6    17921.75    18713.72    178.07 o 
  -5   3   6     5886.47     6102.29     81.64 o 
  -4   3   6      538.13      508.37     26.21 o 
  -3   3   6     6842.19     6815.69     77.53 o 
  -2   3   6    21193.30    22551.63    328.24 o 
  -1   3   6       11.46       25.48      5.03 o 
   0   3   6     3208.32     3091.18     38.74 o 
   1   3   6    32138.64    31666.16    231.39 o 
   2   3   6     1477.05     1288.70     29.47 o 
   3   3   6    13877.67    14342.81    140.79 o 
   4   3   6     8583.27     8824.18    144.65 o 
   5   3   6     6741.64     6779.67     95.76 o 
   6   3   6      344.55      394.91     28.73 o 
   7   3   6    18437.18    19461.59    291.63 o 
   8   3   6     5947.51     6204.65    124.62 o 
   9   3   6       69.31      110.23     16.00 o 
  10   3   6      468.83      451.36     24.57 o 
  11   3   6     2537.51     2369.82     91.30 o 
 -11   4   6     2110.30     2194.28     87.74 o 
 -10   4   6     1299.78     1194.20     54.82 o 
  -9   4   6     2031.52     1999.32     83.64 o 
  -8   4   6      572.56      438.67     62.64 o 
  -7   4   6     5849.18     5785.69     78.66 o 
  -6   4   6      471.48      533.06     51.95 o 
  -5   4   6       59.28       90.30     14.94 o 
  -4   4   6      554.91      500.97     40.71 o 
  -3   4   6      998.69      881.55     26.63 o 
  -2   4   6    19120.11    20375.69    220.55 o 
  -1   4   6    30916.05    31003.47    220.62 o 
   0   4   6     5693.31     5535.03     82.60 o 
   1   4   6        8.53       16.61      5.13 o 
   2   4   6    29171.54    29551.48    185.81 o 
   3   4   6     7500.58     7738.55     85.74 o 
   4   4   6      306.66      350.67     32.36 o 
   5   4   6       23.54       40.54     12.95 o 
   6   4   6      956.54      986.20     49.23 o 
   7   4   6      423.46      393.51     32.02 o 
   8   4   6      733.47      741.20     44.21 o 
   9   4   6        3.18        9.66     11.24 o 
  10   4   6      846.59      843.12     54.83 o 
  11   4   6      118.86       65.78     11.12 o 
 -10   5   6       51.06       51.28     14.32 o 
  -9   5   6      971.52      982.92     69.02 o 
  -8   5   6      280.63      258.03     22.02 o 
  -7   5   6      216.92      228.57     23.86 o 
  -6   5   6     1124.31     1140.88     54.72 o 
  -5   5   6     3150.80     3134.51     66.95 o 
  -4   5   6     1476.99     1507.22     42.42 o 
  -3   5   6     2286.31     2450.22     59.31 o 
  -2   5   6     1862.47     1924.63     44.61 o 
  -1   5   6      377.88      346.71     40.03 o 
   0   5   6       31.20        4.07     34.42 o 
   1   5   6        7.50        4.65      6.56 o 
   2   5   6       10.29       41.26      7.35 o 
   3   5   6       48.64       37.78     19.08 o 
   4   5   6     1667.09     1430.89     58.48 o 
   5   5   6      240.21      276.82     22.40 o 
   6   5   6      397.15      441.20     34.79 o 
   7   5   6       14.65       14.39     11.15 o 
   8   5   6     3359.55     3267.52     68.20 o 
   9   5   6      294.40      240.85     26.56 o 
  10   5   6      511.60      475.80     32.99 o 
 -10   6   6     2631.56     2708.48     58.64 o 
  -9   6   6       23.54       43.96     11.57 o 
  -8   6   6     1632.71     1622.53     39.54 o 
  -7   6   6     1722.03     1652.41     56.52 o 
  -6   6   6     3502.11     3590.05     59.83 o 
  -5   6   6     4183.15     4359.93     82.75 o 
  -4   6   6    14584.76    14668.08    279.34 o 
  -3   6   6     1329.91     1378.08     70.70 o 
  -2   6   6     5797.67     6363.77    115.54 o 
  -1   6   6    16501.88    17175.94    187.28 o 
   0   6   6     4921.33     4327.32     63.67 o 
   1   6   6     5511.21     4949.85    172.29 o 
   2   6   6     7519.87     6913.60    137.80 o 
   3   6   6     6558.60     6145.26     85.93 o 
   4   6   6      130.04      117.19     17.17 o 
   5   6   6    10102.35    10139.18    101.61 o 
   6   6   6     1064.48      986.49     37.85 o 
   7   6   6      161.45      168.43     17.35 o 
   8   6   6      871.33      927.30     56.30 o 
   9   6   6     2630.63     2611.66     71.32 o 
  10   6   6      126.21      142.32     16.48 o 
 -10   7   6      305.32      265.59     24.07 o 
  -9   7   6     4493.57     4898.12     94.00 o 
  -8   7   6      752.12      748.53     48.74 o 
  -7   7   6      744.96      686.77     37.03 o 
  -6   7   6     1328.34     1279.01     60.45 o 
  -5   7   6     3497.79     3561.79     75.41 o 
  -4   7   6      347.74      363.30     30.76 o 
  -3   7   6     2273.19     2046.19     99.14 o 
  -2   7   6     1463.64     1392.60     43.78 o 
  -1   7   6      448.82      521.07     42.66 o 
   1   7   6    12534.59    12629.84    186.10 o 
   2   7   6      319.82      342.37     37.83 o 
   3   7   6      121.44      119.56     21.80 o 
   4   7   6     8313.63     8042.71    162.36 o 
   5   7   6     2161.41     1892.66     60.39 o 
   6   7   6        6.08       21.11      7.09 o 
   7   7   6      153.28      161.70     18.58 o 
   8   7   6      584.39      606.35     41.37 o 
   9   7   6      374.43      378.51     24.47 o 
  10   7   6      286.85      277.71     25.59 o 
  -9   8   6      345.96      383.37     26.56 o 
  -8   8   6      607.31      636.79     39.45 o 
  -7   8   6       43.50       40.44     15.83 o 
  -6   8   6      860.49      820.64     53.06 o 
  -5   8   6      450.70      437.68     31.29 o 
  -4   8   6     2423.09     2465.86     61.26 o 
  -3   8   6     3325.83     3424.27     69.70 o 
  -2   8   6       91.57      117.05     22.30 o 
  -1   8   6      165.18      147.55     18.24 o 
   0   8   6        0.66       -1.21     12.74 o 
   2   8   6      294.88      282.66     22.52 o 
   3   8   6      929.70      868.78     85.22 o 
   4   8   6     2714.30     2455.08     59.93 o 
   5   8   6      388.28      421.25     35.81 o 
   6   8   6      184.31      193.45     18.77 o 
   7   8   6     1034.07      974.64     74.46 o 
   8   8   6      100.78       77.35     20.61 o 
   9   8   6       99.20       84.90     12.20 o 
  -9   9   6      581.17      528.59     56.43 o 
  -8   9   6     2806.87     3092.94     87.97 o 
  -7   9   6        4.11       30.14     16.72 o 
  -6   9   6     2978.55     3039.43     79.98 o 
  -5   9   6     2451.18     2459.05     76.10 o 
  -4   9   6        0.99        3.70     12.30 o 
  -3   9   6    12756.79    13423.11    148.98 o 
  -2   9   6    11444.91    12314.42    138.67 o 
  -1   9   6      137.86      156.84     21.19 o 
   0   9   6     4630.65     4625.27    110.54 o 
   1   9   6     9908.16     9659.23    104.87 o 
   2   9   6     2701.83     2419.71     62.83 o 
   3   9   6     2675.77     2410.44     72.18 o 
   4   9   6      888.82      882.18     61.00 o 
   5   9   6     1711.54     1602.31     85.69 o 
   6   9   6      520.88      531.28     34.39 o 
   7   9   6     5673.45     5705.45    110.47 o 
   8   9   6        1.99        3.09     12.65 o 
  -8  10   6     1370.35     1318.03     84.99 o 
  -7  10   6     2767.64     2676.64     73.99 o 
  -6  10   6      430.70      459.60     34.18 o 
  -5  10   6      988.25      957.07     54.75 o 
  -4  10   6     2409.30     2519.08     77.05 o 
  -3  10   6     1425.41     1309.87     51.05 o 
  -2  10   6     4006.96     3981.41    102.10 o 
  -1  10   6     3908.24     3724.72     55.08 o 
   0  10   6     2024.91     1867.98     54.69 o 
   1  10   6      807.14      801.32     36.95 o 
   2  10   6     1749.39     1730.15     55.89 o 
   3  10   6     2219.69     2071.64     57.50 o 
   4  10   6       68.96      102.05     16.93 o 
   5  10   6      864.09      858.97     72.27 o 
   6  10   6     1716.65     1676.84     97.77 o 
   7  10   6       15.61       16.86     15.63 o 
   8  10   6     2327.22     2205.55    127.99 o 
  -7  11   6      454.73      503.74     41.23 o 
  -6  11   6      786.10      774.48     63.43 o 
  -5  11   6      417.04      396.14     30.29 o 
  -4  11   6       37.33       69.36     21.42 o 
  -3  11   6      294.03      366.22     26.89 o 
  -2  11   6      339.68      396.02     26.18 o 
  -1  11   6       28.94       20.03      7.38 o 
   0  11   6     1022.57     1064.51     51.69 o 
   1  11   6       22.64       27.72      7.17 o 
   2  11   6      399.84      403.76     30.71 o 
   3  11   6       18.32       19.69      7.40 o 
   4  11   6      308.06      315.86     29.33 o 
   5  11   6       19.84        0.33     21.60 o 
   6  11   6        1.54       18.57     11.55 o 
   7  11   6     1724.07     1688.11    216.37 o 
  -6  12   6      615.92      545.58     42.27 o 
  -5  12   6      353.90      375.15     26.46 o 
  -4  12   6      915.33      983.41     48.66 o 
  -3  12   6        1.18       21.93      7.69 o 
  -2  12   6      559.05      591.00     35.37 o 
  -1  12   6     3201.59     3161.91     53.98 o 
   0  12   6       36.77       22.66      6.43 o 
   1  12   6      600.36      728.12     48.35 o 
   2  12   6     1746.00     1882.68     82.80 o 
   3  12   6     5032.01     5047.92     97.33 o 
   4  12   6      546.50      532.12     37.64 o 
   5  12   6     1594.35     1591.05     79.10 o 
   6  12   6     1171.77     1224.02     82.16 o 
  -4  13   6      338.45      342.14     37.38 o 
  -3  13   6      253.30      254.77     19.55 o 
  -2  13   6      223.19      173.66     19.12 o 
  -1  13   6      483.88      502.68     32.43 o 
   0  13   6     1741.40     1774.97     73.55 o 
   1  13   6     1190.25     1230.86     63.27 o 
   2  13   6      367.11      457.54     32.52 o 
   3  13   6      212.19      223.31     21.36 o 
   4  13   6     3067.56     3121.07     87.22 o 
  -2  14   6       59.81       40.84     18.99 o 
  -1  14   6      601.39      591.49     49.71 o 
   0  14   6      300.81      282.80     28.47 o 
   1  14   6      174.49      136.39     21.80 o 
 -11   1   7     1901.87     2034.29     80.93 o 
 -10   1   7       82.25      106.00     15.36 o 
  -9   1   7     7832.48     8269.41    149.26 o 
  -8   1   7     5357.48     5456.95     83.59 o 
  -7   1   7      919.74     1008.65     54.33 o 
  -6   1   7       14.82       15.15      5.86 o 
  -5   1   7     4394.23     4539.68     65.69 o 
  -4   1   7    10431.38    11627.33    113.14 o 
  -3   1   7      125.22      112.91      9.07 o 
  -2   1   7     3871.35     3850.59     46.32 o 
  -1   1   7       28.52        6.40      3.35 o 
   0   1   7     1095.29      982.78     15.21 o 
   1   1   7    11647.15    12445.57    108.86 o 
   2   1   7    19433.76    19843.99    165.75 o 
   3   1   7     2304.25     2359.54     40.20 o 
   4   1   7    10525.24    11719.79    131.54 o 
   5   1   7    29668.05    30447.67    323.11 o 
   6   1   7    17583.00    18573.56    159.70 o 
   7   1   7       81.82      114.01     12.25 o 
   8   1   7     1663.68     1577.95     49.19 o 
   9   1   7      381.22      340.85     23.23 o 
  10   1   7      996.98      991.82     58.44 o 
  11   1   7     2308.35     2499.03     67.95 o 
 -11   2   7      696.04      746.08     53.30 o 
 -10   2   7     4271.20     4441.68     77.32 o 
  -9   2   7     1808.04     1772.45     48.47 o 
  -8   2   7      683.04      738.45     48.96 o 
  -7   2   7     2389.51     2453.40     59.08 o 
  -6   2   7     6730.52     6863.92    111.22 o 
  -5   2   7     1540.34     1366.88     40.33 o 
  -4   2   7      829.37      814.87     19.58 o 
  -3   2   7    12211.62    13229.70    112.69 o 
  -2   2   7      498.13      351.69     13.81 o 
  -1   2   7     3126.60     2788.25     39.15 o 
   0   2   7     9549.74     9394.98    107.39 o 
   1   2   7    10799.82    10958.82    120.39 o 
   2   2   7     2409.41     2148.50    209.46 o 
   3   2   7    11692.35    11699.23    102.58 o 
   4   2   7    25514.23    27759.39    293.82 o 
   5   2   7     1840.92     1800.34     47.94 o 
   6   2   7     6158.98     6121.79     87.41 o 
   7   2   7     8693.43     8864.27    144.74 o 
   8   2   7     2703.41     2668.91     57.36 o 
   9   2   7     1018.90     1027.88     48.94 o 
  10   2   7      957.36     1039.74     48.22 o 
  11   2   7      451.05      420.73     35.32 o 
 -11   3   7       11.64       23.07     11.18 o 
 -10   3   7      424.60      450.78     28.95 o 
  -9   3   7      439.35      477.02     29.88 o 
  -8   3   7       23.19       36.95     11.57 o 
  -7   3   7     1219.05     1257.01     59.75 o 
  -6   3   7       28.89       20.84      7.69 o 
  -5   3   7      519.66      457.66     39.34 o 
  -4   3   7      456.08      469.77     29.37 o 
  -3   3   7     1250.59     1302.14     32.39 o 
  -2   3   7     5725.17     5913.23     95.05 o 
  -1   3   7      904.22      828.53     16.79 o 
   0   3   7      215.85      210.91     15.57 o 
   1   3   7      664.61      552.01     15.51 o 
   2   3   7      138.78      138.43     15.18 o 
   3   3   7      294.86      307.93     25.16 o 
   4   3   7        1.58       -0.54      9.19 o 
   5   3   7      833.35      795.38     33.83 o 
   6   3   7      388.18      444.14     37.98 o 
   7   3   7      224.94      122.42     44.46 o 
   8   3   7       16.57       -2.60     10.74 o 
   9   3   7       14.65       29.02      7.62 o 
  10   3   7       21.08       25.06      8.02 o 
  11   3   7      298.90      261.00     24.09 o 
 -11   4   7      427.48      425.50     35.66 o 
 -10   4   7     1127.80     1156.15     71.20 o 
  -9   4   7      747.42      747.74     43.25 o 
  -8   4   7      818.52      804.59     55.26 o 
  -7   4   7     4249.66     4167.12     60.34 o 
  -6   4   7     3672.94     3791.22     78.00 o 
  -5   4   7     1436.74     1426.75     47.88 o 
  -4   4   7     1718.51     1541.01     62.20 o 
  -3   4   7     1732.65     1629.99     89.68 o 
  -2   4   7     6180.05     6486.31    105.01 o 
  -1   4   7      925.73      929.73     24.42 o 
   0   4   7     7050.42     6853.74     87.27 o 
   1   4   7     1842.53     1806.96     47.94 o 
   2   4   7        0.67        8.73      4.75 o 
   3   4   7     2799.41     2388.72     55.48 o 
   4   4   7     5730.99     5547.68     78.92 o 
   5   4   7        1.12       22.29      6.45 o 
   6   4   7     4895.94     5077.28     98.41 o 
   7   4   7     3227.37     3239.06     60.14 o 
   8   4   7      417.80      473.70     32.12 o 
   9   4   7     1507.01     1386.76     65.62 o 
  10   4   7     1919.35     1957.85     84.59 o 
 -10   5   7     1693.26     1592.67     72.47 o 
  -9   5   7      807.37      823.77     47.33 o 
  -8   5   7     2907.45     2823.29     62.10 o 
  -7   5   7      947.65      908.93     51.97 o 
  -6   5   7     5092.79     5053.87     95.98 o 
  -5   5   7    21317.92    23303.33    204.52 o 
  -4   5   7    12618.56    12996.67    153.23 o 
  -3   5   7     4005.36     3925.69     63.52 o 
  -2   5   7    36730.86    35993.81    456.03 o 
  -1   5   7    19647.86    19711.35    224.01 o 
   0   5   7     2263.09     2043.82     39.20 o 
   1   5   7     6464.51     6631.25     90.23 o 
   2   5   7     2253.88     1954.20     42.02 o 
   3   5   7        3.89        3.02      5.29 o 
   4   5   7     7896.04     7833.83     96.32 o 
   5   5   7     4015.24     4020.15     77.64 o 
   6   5   7      969.51      970.97     56.68 o 
   7   5   7     1656.89     1622.14     55.53 o 
   8   5   7     4532.38     4607.71     93.99 o 
   9   5   7     2325.53     2197.67    107.93 o 
  10   5   7        1.21       28.28     13.00 o 
 -10   6   7      180.98      187.78     18.33 o 
  -9   6   7      139.41      128.97     23.91 o 
  -8   6   7        0.06       20.30      6.97 o 
  -7   6   7       11.88       28.14      8.59 o 
  -6   6   7      502.44      483.61     33.89 o 
  -5   6   7     1504.23     1456.55     48.38 o 
  -4   6   7    14152.52    15160.57    174.63 o 
  -3   6   7    13653.56    14226.61    349.49 o 
  -2   6   7      941.93      879.62     33.95 o 
  -1   6   7       68.34      129.53     13.65 o 
   0   6   7     2324.69     2071.07     73.14 o 
   1   6   7     1655.79     1378.69     40.87 o 
   2   6   7      204.72      320.94     34.02 o 
   3   6   7      207.70      178.86     16.51 o 
   4   6   7     1468.18     1327.71     50.07 o 
   5   6   7     3952.19     3569.15    100.52 o 
   6   6   7      606.38      498.24     27.49 o 
   7   6   7      446.58      497.30     35.34 o 
   8   6   7       14.25       18.20      9.44 o 
   9   6   7     1382.15     1349.83     70.26 o 
  10   6   7      913.58      861.34     54.75 o 
 -10   7   7     1014.07      910.06     48.69 o 
  -9   7   7      164.26      188.90     23.98 o 
  -8   7   7     2632.48     2707.52     87.04 o 
  -7   7   7     2054.06     2087.08     73.92 o 
  -6   7   7      540.57      519.35     67.88 o 
  -5   7   7     1485.83     1411.43     51.32 o 
  -4   7   7     2274.33     2315.16     69.20 o 
  -3   7   7      447.88      549.26     32.77 o 
  -2   7   7     8856.34     9613.34    166.36 o 
  -1   7   7     1452.17     1303.94     46.86 o 
   0   7   7      238.83      230.01     21.36 o 
   1   7   7    10818.99    10671.89    129.95 o 
   2   7   7     4347.01     4105.23     73.28 o 
   3   7   7       30.31       18.03     12.06 o 
   4   7   7     3008.42     2811.36     66.80 o 
   5   7   7     1150.17     1082.44     41.42 o 
   6   7   7      586.51      634.31     40.06 o 
   7   7   7       57.81       17.47     11.35 o 
   8   7   7       17.07        7.97      8.94 o 
   9   7   7       69.79       62.31     11.65 o 
  -9   8   7     2887.38     2930.07     72.43 o 
  -8   8   7      188.46      176.68     16.48 o 
  -7   8   7     1880.05     1900.66     83.67 o 
  -6   8   7     5252.13     5277.83     98.61 o 
  -5   8   7        0.57       20.39      7.40 o 
  -4   8   7     6748.77     6974.99    162.03 o 
  -3   8   7     8369.95     8662.65    168.74 o 
  -2   8   7      884.73     1093.29     62.37 o 
  -1   8   7     3000.72     2985.63     65.63 o 
   0   8   7    10418.77    10275.24    123.93 o 
   1   8   7     8610.49     8648.59    134.53 o 
   2   8   7     1877.25     1813.29     57.94 o 
   3   8   7     8704.17     8408.22    154.55 o 
   4   8   7      459.70      434.51     35.10 o 
   5   8   7        0.56        1.11      9.37 o 
   6   8   7     1370.71     1364.40     57.21 o 
   7   8   7     2472.34     2248.49     47.86 o 
   8   8   7       73.15       75.96     18.95 o 
   9   8   7      467.98      470.85     31.82 o 
  -8   9   7      353.41      311.06     27.55 o 
  -7   9   7        3.71       20.66      8.28 o 
  -6   9   7      499.34      507.70     38.03 o 
  -5   9   7       20.43       40.16     18.47 o 
  -4   9   7      254.33      289.74     23.71 o 
  -3   9   7      122.43      118.36     13.58 o 
  -2   9   7     1958.45     1869.80     49.82 o 
  -1   9   7      674.55      805.70     49.28 o 
   0   9   7      807.90      860.44     42.40 o 
   1   9   7        3.14        0.47      6.13 o 
   2   9   7     4704.94     4684.84     80.66 o 
   3   9   7      418.42      435.48     33.86 o 
   4   9   7       17.46       38.70     13.23 o 
   5   9   7     2780.02     2643.32     74.74 o 
   6   9   7      403.23      371.68     32.79 o 
   7   9   7        1.05        2.30     12.64 o 
   8   9   7     1588.42     1659.53     84.13 o 
  -8  10   7        6.99       17.47     13.45 o 
  -7  10   7      432.26      399.25     36.38 o 
  -6  10   7     1758.44     1735.84     46.74 o 
  -5  10   7      473.03      446.00     37.72 o 
  -4  10   7     1531.52     1538.53     40.93 o 
  -3  10   7      383.79      421.06     27.70 o 
  -2  10   7      650.31      673.53     49.54 o 
  -1  10   7       82.09       68.87      9.19 o 
   0  10   7     3824.10     3639.90     58.50 o 
   1  10   7      755.29      814.80     41.09 o 
   2  10   7       66.88       48.42     11.65 o 
   3  10   7      180.26      151.70     14.13 o 
   4  10   7        6.63        8.68     10.46 o 
   5  10   7        4.48       34.54      8.27 o 
   6  10   7       93.98       76.69     14.98 o 
   7  10   7       36.82        1.76     14.17 o 
   8  10   7       46.94        2.71      9.25 o 
  -7  11   7       29.81       45.31     10.58 o 
  -6  11   7      252.59      234.92     19.66 o 
  -5  11   7     2195.81     2246.25     83.89 o 
  -4  11   7      918.83     1014.27     65.19 o 
  -3  11   7      157.70      176.70     19.44 o 
  -2  11   7      860.09      939.55     47.26 o 
  -1  11   7     5107.80     5524.62     97.76 o 
   0  11   7       22.21       22.47      7.23 o 
   1  11   7      865.93      934.84     48.87 o 
   2  11   7     4919.35     5089.05     73.14 o 
   3  11   7     2309.21     2370.28    100.95 o 
   4  11   7      917.76      929.17     54.53 o 
   5  11   7     4016.94     3937.61    222.19 o 
   6  11   7      115.05      104.24     13.99 o 
   7  11   7      308.75      268.38     28.87 o 
  -6  12   7      257.82      218.30     23.99 o 
  -5  12   7       75.18       92.21     13.15 o 
  -4  12   7      140.95      140.72     19.62 o 
  -3  12   7      101.69       99.01     28.01 o 
  -2  12   7      124.78       80.11     16.11 o 
  -1  12   7        4.39       16.33      7.14 o 
   0  12   7     2546.27     2616.42     59.86 o 
   1  12   7      136.80      141.28     16.38 o 
   2  12   7       32.42       34.01      8.97 o 
   3  12   7     2277.56     2191.94     77.98 o 
   4  12   7     3299.89     3322.77     94.53 o 
   5  12   7       10.00       13.23     12.09 o 
  -4  13   7       55.75       36.98     11.64 o 
  -3  13   7       27.40       26.46      6.44 o 
  -2  13   7      640.06      641.33     46.59 o 
  -1  13   7      669.25      655.53     41.96 o 
   0  13   7       19.01       21.79     12.26 o 
   1  13   7      234.95      244.28     21.50 o 
   2  13   7      292.76      283.77     20.39 o 
   3  13   7       21.27       12.28      9.65 o 
   4  13   7        3.96        5.18     10.23 o 
  -1  14   7       23.78       46.13      9.39 o 
   0  14   7     1486.05     1358.09     72.47 o 
   1  14   7     2425.76     2621.08     81.60 o 
 -11   0   8      823.63      866.20     94.37 o 
 -10   0   8      269.44      230.85     44.92 o 
  -9   0   8     9401.66     9552.35    195.67 o 
  -8   0   8      344.81      368.19     50.37 o 
  -7   0   8      349.55      431.24     50.68 o 
  -6   0   8     2807.75     3046.06     99.21 o 
  -5   0   8     5307.14     5343.16    104.26 o 
  -4   0   8        9.88       13.79      6.33 o 
  -3   0   8     2952.77     2788.27     56.93 o 
  -2   0   8     1806.44     1560.44     34.60 o 
  -1   0   8    21854.77    20522.39    370.78 o 
   0   0   8    12635.96    12645.81    265.50 o 
   1   0   8    26647.90    25301.73    307.29 o 
   2   0   8    10224.00    10421.84    198.89 o 
   3   0   8      350.31      499.52     43.73 o 
   4   0   8    38775.88    41732.53    300.18 o 
   5   0   8     5476.14     5697.75    100.28 o 
   6   0   8      865.33      891.06     63.14 o 
   7   0   8     2461.28     2520.44     65.46 o 
   8   0   8     4517.62     4539.85     90.51 o 
   9   0   8       31.11       40.97     26.51 o 
  10   0   8     5549.36     5786.78    171.05 o 
  11   0   8     2586.46     2699.38    155.60 o 
 -11   1   8       23.91       39.84     10.25 o 
 -10   1   8     1545.18     1653.81     77.50 o 
  -9   1   8      131.77      103.92     19.12 o 
  -8   1   8     1520.28     1548.96     58.37 o 
  -7   1   8      750.53      745.07     35.36 o 
  -6   1   8     1053.15     1089.29     43.56 o 
  -5   1   8     4054.69     4501.54     65.39 o 
  -4   1   8     8473.94     8457.52     84.31 o 
  -3   1   8     2216.39     2200.67     54.98 o 
  -2   1   8     1518.25     1530.04     33.76 o 
  -1   1   8    11169.65    10972.59    102.52 o 
   0   1   8     9997.60    10338.36    112.81 o 
   1   1   8       21.70       24.73      4.51 o 
   2   1   8        2.57        5.18      5.93 o 
   3   1   8     2253.58     2127.14     37.86 o 
   4   1   8     1478.13     1453.17     45.31 o 
   5   1   8     4381.51     4171.54     94.76 o 
   6   1   8      800.34      844.26     42.88 o 
   7   1   8       60.03       51.97     13.62 o 
   8   1   8      361.00      374.44     20.14 o 
   9   1   8     7228.30     7384.68     88.62 o 
  10   1   8      515.48      568.15     31.46 o 
  11   1   8       26.96       26.44      7.78 o 
 -11   2   8        0.27       15.10     13.01 o 
 -10   2   8      587.16      597.98     40.86 o 
  -9   2   8      505.61      591.73     40.84 o 
  -8   2   8     2012.23     1973.51     51.29 o 
  -7   2   8     2467.99     2386.70     54.32 o 
  -6   2   8      295.70      262.03     40.64 o 
  -5   2   8     1579.96     1595.55     43.89 o 
  -4   2   8     2784.53     2958.14     56.23 o 
  -3   2   8      886.09      903.45     19.91 o 
  -2   2   8     1546.89     1387.90     30.70 o 
  -1   2   8     3201.20     3255.60     42.85 o 
   0   2   8       13.01        5.21      4.05 o 
   1   2   8    29928.69    31150.79    209.84 o 
   2   2   8    20461.21    22169.42    230.08 o 
   3   2   8      107.52      133.44     15.28 o 
   4   2   8     4859.83     5001.18     90.07 o 
   5   2   8    10865.71    11288.53    161.89 o 
   6   2   8     3051.02     2931.15     55.41 o 
   7   2   8     1425.43     1320.58    170.98 o 
   8   2   8       26.06       24.06      6.99 o 
   9   2   8     1374.63     1380.54     77.13 o 
  10   2   8      887.82      943.73     46.39 o 
  11   2   8     1356.46     1423.26     72.57 o 
 -11   3   8     2936.22     2994.31     63.09 o 
 -10   3   8     1494.82     1404.10     58.94 o 
  -9   3   8     1386.16     1378.36     72.17 o 
  -8   3   8      787.55      820.71     48.67 o 
  -7   3   8     9523.23    10119.74    115.03 o 
  -6   3   8     1089.55     1045.39     36.73 o 
  -5   3   8      951.05      976.74     34.80 o 
  -4   3   8      738.50      742.02     30.04 o 
  -3   3   8     6082.94     6063.31     69.58 o 
  -2   3   8     2578.96     2400.19     38.39 o 
  -1   3   8    19348.53    19993.81    185.99 o 
   0   3   8    12297.57    12559.73    165.54 o 
   1   3   8     2393.59     2223.22     33.01 o 
   2   3   8    42322.67    44179.60    384.09 o 
   3   3   8    23182.47    24384.71    223.22 o 
   4   3   8     4627.26     4804.24     93.06 o 
   5   3   8      129.68      161.24     14.87 o 
   6   3   8     4978.49     5031.51     89.27 o 
   7   3   8       83.94       72.11     10.23 o 
   8   3   8     1219.92     1329.81     60.07 o 
   9   3   8     1824.25     1969.59    103.70 o 
  10   3   8     1377.81     1396.85     58.24 o 
  11   3   8      491.61      468.28     34.77 o 
 -11   4   8     1202.75     1213.34     70.40 o 
 -10   4   8        2.69       25.85      9.23 o 
  -9   4   8     1725.47     1679.44     85.11 o 
  -8   4   8     4608.67     4557.47     82.97 o 
  -7   4   8     1423.21     1224.54     47.88 o 
  -6   4   8    10594.23    11287.03    114.09 o 
  -5   4   8     5075.48     4952.39     70.01 o 
  -4   4   8     2779.40     2870.01     64.81 o 
  -3   4   8     5060.23     5103.24     81.80 o 
  -2   4   8    20621.04    21964.02    160.31 o 
  -1   4   8      852.40      896.74     44.27 o 
   0   4   8     5593.29     5572.87     53.65 o 
   1   4   8     2672.68     2426.74     95.03 o 
   2   4   8     1480.00     1428.75     35.93 o 
   3   4   8     3338.05     3094.51     81.88 o 
   4   4   8     1973.12     2055.80     52.84 o 
   5   4   8     4677.69     4870.85     75.35 o 
   6   4   8       77.17       64.54     13.04 o 
   7   4   8     3737.99     3414.41     63.08 o 
   8   4   8      465.60      536.85     31.27 o 
   9   4   8     1466.98     1428.82     81.02 o 
  10   4   8        1.53        5.53      5.52 o 
 -10   5   8       87.92       78.32     12.44 o 
  -9   5   8      484.09      481.11     37.58 o 
  -8   5   8        0.71        1.19      5.64 o 
  -7   5   8       91.36       83.37     11.50 o 
  -6   5   8     4607.25     4690.51     91.52 o 
  -5   5   8      231.96      230.21     24.65 o 
  -4   5   8      373.11      456.54     49.74 o 
  -3   5   8     1305.46     1327.69     43.77 o 
  -2   5   8      912.74      931.37     33.15 o 
  -1   5   8     5297.13     5347.29     63.45 o 
   0   5   8     2982.60     2847.97     52.72 o 
   1   5   8      402.29      252.72     91.62 o 
   2   5   8       89.53      126.74     13.13 o 
   3   5   8     6893.05     6975.52    134.98 o 
   4   5   8     6084.67     5820.04     79.61 o 
   5   5   8      649.71      666.44     45.81 o 
   6   5   8        0.63        7.27      6.73 o 
   7   5   8      261.58      224.19     19.35 o 
   8   5   8        8.92       -3.01      9.64 o 
   9   5   8     1509.07     1520.83     70.88 o 
  10   5   8      120.64      117.83     23.68 o 
 -10   6   8        2.77       50.36     11.39 o 
  -9   6   8     7071.57     7444.31    116.19 o 
  -8   6   8     1767.35     1780.67     48.86 o 
  -7   6   8        0.15       12.14      7.09 o 
  -6   6   8     5004.81     4998.15     89.72 o 
  -5   6   8     7961.83     7694.01    625.90 o 
  -4   6   8      610.57      705.73     43.38 o 
  -3   6   8     7678.96     7767.35    176.76 o 
  -2   6   8    13216.13    13916.54    133.28 o 
  -1   6   8      771.35      707.51     41.55 o 
   0   6   8    10767.96     9759.20    178.60 o 
   1   6   8     6085.38     5689.27    117.15 o 
   2   6   8      172.97      222.69     22.63 o 
   3   6   8        6.17       15.08      6.92 o 
   4   6   8     6075.52     6050.50    116.01 o 
   5   6   8     2244.26     2006.19     59.45 o 
   6   6   8     1564.43     1562.50     70.63 o 
   7   6   8      352.84      357.60     24.24 o 
   8   6   8     2955.40     2939.81     65.39 o 
   9   6   8      400.60      395.28     23.91 o 
  10   6   8     1714.00     1619.72    121.86 o 
 -10   7   8     2784.08     2844.55     97.84 o 
  -9   7   8        3.68       30.10     13.92 o 
  -8   7   8     2906.82     3058.28     74.31 o 
  -7   7   8     2533.97     2623.54     58.12 o 
  -6   7   8     4345.91     4340.21     80.97 o 
  -5   7   8     1245.46     1164.16     46.85 o 
  -4   7   8    11669.35    12005.79    135.40 o 
  -3   7   8     2798.02     2906.16    105.45 o 
  -2   7   8       95.80      144.41     19.53 o 
  -1   7   8     3917.94     3900.78     76.64 o 
   0   7   8     3836.98     3640.09     77.03 o 
   1   7   8     2385.97     2133.05     57.50 o 
   2   7   8     2665.81     2618.37     66.20 o 
   3   7   8     3091.94     2998.28     72.36 o 
   4   7   8     1665.14     1466.26     43.95 o 
   5   7   8     3217.81     3111.48     59.29 o 
   6   7   8     3838.59     3755.27     76.74 o 
   7   7   8     3282.20     3304.89     69.85 o 
   8   7   8       40.60       35.86      9.25 o 
   9   7   8     2582.21     2570.06     62.13 o 
  -9   8   8       19.61       39.23     15.62 o 
  -8   8   8      498.68      517.79     50.19 o 
  -7   8   8        6.02       14.78      9.29 o 
  -6   8   8      320.09      325.24     27.40 o 
  -5   8   8       73.67       55.39     32.01 o 
  -4   8   8       16.64        9.65      7.96 o 
  -3   8   8     6270.31     6594.08    103.67 o 
  -2   8   8     1322.14     1320.07     73.56 o 
  -1   8   8       17.82       41.83      7.65 o 
   0   8   8      298.70      362.47     24.33 o 
   1   8   8      845.30      828.35     22.36 o 
   2   8   8       10.24       23.59      9.49 o 
   3   8   8      174.77      232.59     28.96 o 
   4   8   8     1658.08     1570.52     56.93 o 
   5   8   8     1075.52     1037.66     54.27 o 
   6   8   8       81.03       97.37     12.95 o 
   7   8   8     1397.89     1395.27     61.54 o 
   8   8   8       30.49       22.48     11.00 o 
   9   8   8      296.05      290.26     26.15 o 
  -8   9   8     1331.91     1257.39     68.71 o 
  -7   9   8     5227.79     5734.02    108.02 o 
  -6   9   8       31.40       30.12      9.41 o 
  -5   9   8     1397.67     1428.38     62.94 o 
  -4   9   8     9792.08     9920.52    261.67 o 
  -3   9   8     4991.00     5292.43     84.12 o 
  -2   9   8      250.32      252.19     21.18 o 
  -1   9   8     1239.60     1169.05     64.21 o 
   0   9   8      817.61      893.73     68.77 o 
   1   9   8        3.60       20.80     10.66 o 
   2   9   8     1251.99     1206.68     61.95 o 
   3   9   8       46.99       41.60     12.48 o 
   4   9   8     1745.91     1519.47     58.16 o 
   5   9   8      621.34      623.59     42.36 o 
   6   9   8     4865.74     4629.12     80.52 o 
   7   9   8     1206.43     1246.40     43.86 o 
   8   9   8      787.42      858.05     45.33 o 
  -8  10   8      625.27      610.80     48.74 o 
  -7  10   8      814.38      767.79     57.25 o 
  -6  10   8     4143.31     4264.15    106.86 o 
  -5  10   8     2449.05     2501.42     62.55 o 
  -4  10   8     1838.07     1737.59     43.70 o 
  -3  10   8     1216.18     1257.10    108.27 o 
  -2  10   8    10993.14    11313.92    266.54 o 
  -1  10   8      489.23      592.28     35.31 o 
   0  10   8       12.24       14.08      9.22 o 
   1  10   8     2350.13     2283.61     54.92 o 
   2  10   8     1178.78     1203.50     64.80 o 
   3  10   8      507.78      526.83     36.49 o 
   4  10   8     2015.63     1848.12     99.75 o 
   5  10   8     2775.92     2650.98     80.94 o 
   6  10   8     1005.22     1022.30     75.83 o 
   7  10   8     7126.66     7463.06    173.00 o 
  -7  11   8        3.41       31.77     19.45 o 
  -6  11   8      323.45      320.75     26.47 o 
  -5  11   8      120.60      100.93     12.91 o 
  -4  11   8       17.37       44.24     10.89 o 
  -3  11   8      723.45      817.23     56.87 o 
  -2  11   8       50.40       64.32      9.95 o 
  -1  11   8       18.62       30.48     11.17 o 
   0  11   8       25.49       40.16     15.38 o 
   1  11   8     1411.25     1428.26    110.92 o 
   2  11   8      115.18      153.97     19.17 o 
   3  11   8       30.91       20.66      9.05 o 
   4  11   8       98.55       47.56     28.33 o 
   5  11   8        0.97       19.81     17.38 o 
   6  11   8      556.53      546.52     54.19 o 
  -6  12   8      516.32      447.28     37.44 o 
  -5  12   8     1575.57     1689.44     65.40 o 
  -4  12   8       17.50       30.98     11.89 o 
  -3  12   8      276.81      305.66     27.07 o 
  -2  12   8     1205.33     1300.00     85.20 o 
  -1  12   8     1484.06     1498.08     81.02 o 
   0  12   8     2170.42     2145.33     68.66 o 
   1  12   8     1325.04     1182.40     69.38 o 
   2  12   8      192.56      169.59     17.04 o 
   3  12   8        2.23        1.30      8.18 o 
   4  12   8     6021.84     5915.18    221.03 o 
   5  12   8     1032.15      952.50     61.48 o 
  -4  13   8     1811.76     2267.66    140.42 o 
  -3  13   8      287.36      314.44     33.98 o 
  -2  13   8        3.84       18.94      6.65 o 
  -1  13   8     1434.29     1453.36     62.99 o 
   0  13   8     3936.48     4148.86     74.05 o 
   1  13   8       20.86       23.36     17.05 o 
   2  13   8      975.01     1060.19     60.41 o 
   3  13   8     3701.18     3703.11     74.95 o 
   4  13   8      449.78      454.56     33.29 o 
   0  14   8      680.42      709.73     49.75 o 
 -11   1   9        0.05       29.81     10.03 o 
 -10   1   9      724.80      796.96     58.99 o 
  -9   1   9     2245.43     2168.69     56.18 o 
  -8   1   9      509.18      553.08     36.08 o 
  -7   1   9       12.16       21.49      8.42 o 
  -6   1   9     2524.09     2545.10     56.33 o 
  -5   1   9     1507.42     1594.95     43.28 o 
  -4   1   9      982.88      875.61     26.75 o 
  -3   1   9    33335.90    35679.86    311.81 o 
  -2   1   9    15028.29    15360.38    227.83 o 
  -1   1   9      590.78      586.38     10.59 o 
   0   1   9    48450.09    48397.55    487.86 o 
   1   1   9    34512.79    35841.06    237.26 o 
   2   1   9     3592.68     3875.63     53.59 o 
   3   1   9    10154.07    10550.55    104.95 o 
   4   1   9     9184.95     9109.86    107.25 o 
   5   1   9        1.28       11.33      9.16 o 
   6   1   9     6768.01     7098.48    102.08 o 
   7   1   9    10876.41    11400.68    112.34 o 
   8   1   9      394.86      330.66     18.71 o 
   9   1   9     3423.59     3374.18     52.89 o 
  10   1   9     3347.17     3355.28     62.42 o 
  11   1   9        4.98       22.48     10.21 o 
 -11   2   9     2467.98     2448.89     97.13 o 
 -10   2   9      714.11      743.84     47.04 o 
  -9   2   9      397.69      425.89     27.48 o 
  -8   2   9     1851.37     1804.63     44.37 o 
  -7   2   9     6001.40     6135.54     99.68 o 
  -6   2   9      153.28      146.31     19.00 o 
  -5   2   9     4741.17     4943.40     68.71 o 
  -4   2   9     2184.59     2004.87     38.19 o 
  -3   2   9      194.17      180.52     11.55 o 
  -2   2   9    15669.56    16697.08    171.24 o 
  -1   2   9    17974.58    19585.45   1001.38 o 
   0   2   9      928.80      823.80     18.07 o 
   1   2   9     7947.07     7851.86     89.11 o 
   2   2   9    27273.37    28444.60    237.34 o 
   3   2   9     6088.81     5934.15     66.18 o 
   4   2   9       24.48       51.74      8.33 o 
   5   2   9     3649.16     3530.04     77.06 o 
   6   2   9     3649.33     3554.95     60.38 o 
   7   2   9      276.98      308.71     21.20 o 
   8   2   9     5243.70     5396.02     88.19 o 
   9   2   9     3057.73     2948.54     58.14 o 
  10   2   9       37.68       39.69     12.00 o 
  11   2   9     1377.73     1502.31     74.25 o 
 -11   3   9      112.70       98.08     16.07 o 
 -10   3   9      369.20      319.91     22.51 o 
  -9   3   9      432.91      459.28     30.86 o 
  -8   3   9      345.27      337.57     28.65 o 
  -7   3   9     1663.51     1480.84     51.98 o 
  -6   3   9     2693.83     2756.36     64.37 o 
  -5   3   9        6.40       10.27      3.47 o 
  -4   3   9      402.98      402.42     25.93 o 
  -3   3   9       41.41       36.87      6.11 o 
  -2   3   9     3461.96     3689.07     49.86 o 
  -1   3   9     2400.77     2452.41     42.67 o 
   0   3   9      669.31      732.13     14.77 o 
   1   3   9     1164.29     1145.91     21.85 o 
   2   3   9     1010.96      947.25     80.40 o 
   3   3   9        1.95       11.70      8.82 o 
   4   3   9      952.09      721.53     47.32 o 
   5   3   9      520.64      495.32     42.64 o 
   6   3   9     1147.25     1016.45     47.97 o 
   7   3   9       94.24       62.08      9.69 o 
   8   3   9      539.75      603.11     36.43 o 
   9   3   9      502.97      496.76     28.65 o 
  10   3   9       18.55       47.66     11.39 o 
 -10   4   9        5.34       18.55      7.69 o 
  -9   4   9        1.07       26.57      8.06 o 
  -8   4   9      478.74      515.01     36.06 o 
  -7   4   9      107.67       90.63     12.50 o 
  -6   4   9     1216.53     1157.38     55.56 o 
  -5   4   9     7483.05     7726.56    105.35 o 
  -4   4   9     4646.54     4676.15    129.52 o 
  -3   4   9       63.73       88.59     14.95 o 
  -2   4   9      550.61      421.57     19.27 o 
  -1   4   9    17320.96    18158.10    170.69 o 
   0   4   9     2343.86     1925.79     34.43 o 
   1   4   9      536.74      664.89     29.20 o 
   2   4   9     2012.53     1832.76     43.08 o 
   3   4   9      178.71      167.90     15.79 o 
   4   4   9      167.46      130.05     14.99 o 
   5   4   9     4003.39     3995.10     77.65 o 
   6   4   9        2.62       17.93     10.63 o 
   7   4   9      871.39      856.90     49.67 o 
   8   4   9     5531.31     5832.42     83.73 o 
   9   4   9     4203.27     4427.18     80.00 o 
  10   4   9       83.84       80.06     13.54 o 
 -10   5   9     1700.74     1763.03     78.99 o 
  -9   5   9     3947.88     4014.04     95.25 o 
  -8   5   9       11.71       26.48     11.73 o 
  -7   5   9     7122.97     7216.39    183.52 o 
  -6   5   9    13516.15    13939.49    167.93 o 
  -5   5   9     1091.83     1121.82     58.82 o 
  -4   5   9     7923.74     8362.11    115.75 o 
  -3   5   9     9799.06    10416.50    140.42 o 
  -2   5   9    11222.31    12005.08    275.93 o 
  -1   5   9      268.33      298.82     19.70 o 
   0   5   9     4387.10     4283.75     69.09 o 
   1   5   9     2190.95     1976.31     44.11 o 
   2   5   9       73.60      119.76     14.79 o 
   3   5   9     2241.52     2099.07     53.76 o 
   4   5   9     1962.74     1770.98     47.02 o 
   5   5   9       12.79        7.66     13.54 o 
   6   5   9     5166.73     5081.70     75.43 o 
   7   5   9     6370.98     6567.63    119.49 o 
   8   5   9     5821.41     5975.26     82.72 o 
   9   5   9      135.79      121.38     14.50 o 
  10   5   9     3377.53     3440.73    115.47 o 
 -10   6   9        2.44       32.42      9.20 o 
  -9   6   9     1206.23     1177.29     43.00 o 
  -8   6   9     2534.61     2554.93     58.40 o 
  -7   6   9     1532.25     1513.70     43.51 o 
  -6   6   9      981.61      883.35     38.45 o 
  -5   6   9     3469.38     3536.70     76.55 o 
  -4   6   9      632.50      561.26     25.79 o 
  -3   6   9       59.41      122.82     17.40 o 
  -2   6   9      244.28      297.17     23.72 o 
  -1   6   9       11.25       32.50      8.73 o 
   0   6   9        7.14       15.65      3.63 o 
   1   6   9      181.82      197.85     18.29 o 
   2   6   9      695.32      745.59     38.00 o 
   3   6   9      247.89      257.33     27.04 o 
   4   6   9     1107.69      874.28     48.18 o 
   5   6   9      994.07      924.45     35.08 o 
   6   6   9     1680.27     1518.34     53.82 o 
   7   6   9      121.66      139.99     17.09 o 
   8   6   9      264.74      193.76     32.63 o 
   9   6   9     1859.07     1669.85     66.54 o 
  10   6   9       50.53       45.09     11.29 o 
  -9   7   9     3252.55     3413.53     85.65 o 
  -8   7   9     1234.05     1245.86     40.25 o 
  -7   7   9     1192.62     1301.32     39.34 o 
  -6   7   9     2683.39     2716.29     62.38 o 
  -5   7   9       73.17       66.02     12.59 o 
  -4   7   9     1101.77     1039.73     35.42 o 
  -3   7   9     5906.80     5944.92    104.91 o 
  -2   7   9      126.99      185.94     27.70 o 
  -1   7   9     2194.07     2063.50     53.95 o 
   0   7   9     3582.04     3339.63     69.70 o 
   1   7   9     3929.77     3651.92     76.48 o 
   2   7   9       19.47       27.74      8.91 o 
   3   7   9     2684.62     2477.95     64.33 o 
   4   7   9     2531.65     2550.08     95.64 o 
   5   7   9      392.32      382.28     31.39 o 
   6   7   9       59.94       50.22     11.21 o 
   7   7   9     1162.19     1218.44     48.76 o 
   8   7   9      140.89      127.26     16.19 o 
   9   7   9        3.32       29.09      8.17 o 
  -9   8   9      466.58      450.45     97.21 o 
  -8   8   9     6236.68     6680.49    175.23 o 
  -7   8   9     2882.34     3128.19     68.32 o 
  -6   8   9       76.45       58.51     21.40 o 
  -5   8   9     4369.67     4425.06     89.05 o 
  -4   8   9     2544.73     2537.76     57.21 o 
  -3   8   9      638.64      599.76     36.83 o 
  -2   8   9     2927.35     2978.13     64.41 o 
  -1   8   9     1667.94     1668.60     57.52 o 
   0   8   9       88.10      115.85     19.68 o 
   1   8   9     3758.09     3593.25     69.08 o 
   2   8   9    14162.84    14210.41    136.80 o 
   3   8   9      554.44      591.33     41.33 o 
   4   8   9     1849.83     1794.57     65.18 o 
   5   8   9     1968.98     1811.07     56.55 o 
   6   8   9     5164.70     5143.00     80.38 o 
   7   8   9      895.18      825.95     64.97 o 
   8   8   9      570.25      614.48     38.70 o 
   9   8   9     1160.61     1135.54     76.05 o 
  -8   9   9      161.07      106.69     17.32 o 
  -7   9   9      512.18      496.64     43.64 o 
  -6   9   9      574.26      643.40     51.80 o 
  -5   9   9      564.64      538.98     38.81 o 
  -4   9   9      100.52       84.60     13.40 o 
  -3   9   9       32.70       35.01      7.98 o 
  -2   9   9      978.09     1043.98     39.90 o 
  -1   9   9     1019.44     1025.12     56.82 o 
   0   9   9      904.09      864.07     57.32 o 
   1   9   9     2643.19     2473.26     79.96 o 
   2   9   9       11.90        1.46      7.45 o 
   3   9   9     3919.39     3696.41     94.89 o 
   4   9   9     1382.62     1224.07     71.61 o 
   5   9   9     2454.02     2415.84     86.30 o 
   6   9   9     1114.18      964.59    104.02 o 
   7   9   9      101.83      100.03     14.42 o 
   8   9   9       39.01       17.85     10.74 o 
  -8  10   9      639.88      659.43     57.43 o 
  -7  10   9      771.61      740.25     52.59 o 
  -6  10   9        0.35        5.38      7.98 o 
  -5  10   9     2004.84     2046.95     50.29 o 
  -4  10   9      700.71      731.38     50.01 o 
  -3  10   9       64.52      120.48     25.31 o 
  -2  10   9       10.10       29.55      9.74 o 
  -1  10   9       43.97       37.15      7.46 o 
   0  10   9       26.30       22.49      8.29 o 
   1  10   9      806.24      891.65     47.93 o 
   2  10   9      461.03      495.18     31.67 o 
   3  10   9      410.39      359.88     32.85 o 
   4  10   9      173.85      168.74     19.98 o 
   5  10   9      415.36      335.91     36.27 o 
   6  10   9      126.19       81.70     14.07 o 
   7  10   9      905.79      915.67     69.32 o 
  -7  11   9     1122.58     1047.14     65.65 o 
  -6  11   9     3384.23     3516.29     81.74 o 
  -5  11   9     1555.22     1682.02     40.33 o 
  -4  11   9       18.47       23.97      8.26 o 
  -3  11   9      533.66      568.76     37.57 o 
  -2  11   9     1107.67     1196.09     41.37 o 
  -1  11   9      179.48      218.35     17.89 o 
   0  11   9     7871.52     8678.46    115.35 o 
   1  11   9     1536.62     1519.55     39.45 o 
   2  11   9      249.94      317.97     23.87 o 
   3  11   9     5603.20     5676.05    110.73 o 
   4  11   9    10965.08    11080.08    163.10 o 
   5  11   9      346.18      312.64     32.45 o 
   6  11   9      698.91      799.97     59.26 o 
  -5  12   9      611.31      685.81     77.49 o 
  -4  12   9     1238.24     1212.65     56.13 o 
  -3  12   9        7.20       18.11     11.98 o 
  -2  12   9      531.69      565.67     40.52 o 
  -1  12   9     3645.37     3685.26    111.17 o 
   0  12   9     1586.74     1499.52     47.67 o 
   1  12   9     2300.50     2391.26     73.63 o 
   2  12   9     1496.48     1546.41     72.94 o 
   3  12   9     2125.51     2002.49     86.50 o 
   4  12   9     1202.05     1052.08     51.88 o 
   5  12   9     2609.27     2835.05     67.25 o 
  -4  13   9      209.65      211.75     36.29 o 
  -3  13   9      387.34      325.66     35.42 o 
  -2  13   9      185.17      204.82     18.76 o 
  -1  13   9        2.51       18.16      9.05 o 
   0  13   9        0.65        7.39     12.32 o 
   1  13   9        5.44        9.87      6.96 o 
   2  13   9       56.98       34.08     15.21 o 
   3  13   9      929.72      945.87     58.82 o 
 -11   0  10        5.89       39.65     16.28 o 
 -10   0  10     2047.96     2133.68    232.39 o 
  -9   0  10      855.25      989.60     81.61 o 
  -8   0  10     1035.17      982.61     85.31 o 
  -7   0  10     2328.36     2323.10     75.67 o 
  -6   0  10     9394.31     9775.45    162.80 o 
  -5   0  10        0.90       14.13      6.73 o 
  -4   0  10    26174.57    27361.02    318.71 o 
  -3   0  10    32246.26    33515.85    428.83 o 
  -2   0  10    15366.26    15307.90    233.03 o 
  -1   0  10     1004.88      825.09     18.48 o 
   0   0  10    34327.01    34136.49    219.58 o 
   1   0  10     4809.74     5666.86     90.26 o 
   2   0  10     1056.29      924.39     35.33 o 
   3   0  10     8126.21     8150.58    194.91 o 
   4   0  10      466.18      505.00     44.78 o 
   5   0  10    27662.99    29425.67    415.46 o 
   6   0  10    14186.47    14906.62    158.59 o 
   7   0  10    10341.23    10475.93    136.83 o 
   8   0  10       17.70       26.29      8.26 o 
   9   0  10     5680.09     6071.59     99.51 o 
  10   0  10     2777.04     2744.41    122.54 o 
  11   0  10     1305.09     1457.99    108.91 o 
 -11   1  10       51.96       42.31     18.78 o 
 -10   1  10       39.08       20.29      8.07 o 
  -9   1  10     2828.17     2801.15     57.79 o 
  -8   1  10        3.27       19.44     13.15 o 
  -7   1  10      250.10      278.14     20.51 o 
  -6   1  10     2419.13     2451.04     52.68 o 
  -5   1  10    14781.95    15813.56    148.96 o 
  -4   1  10      112.57      144.07     17.25 o 
  -3   1  10       12.78       19.90      4.07 o 
  -2   1  10     2617.37     2501.92     77.04 o 
  -1   1  10     8279.35     7880.38    123.99 o 
   0   1  10      281.35      320.31     20.44 o 
   1   1  10     1918.48     1726.47     53.44 o 
   2   1  10      160.73      142.57     13.38 o 
   3   1  10     1372.82     1324.62     70.06 o 
   4   1  10    12691.48    13003.24    121.64 o 
   5   1  10     1993.62     1946.05     49.81 o 
   6   1  10     1570.73     1440.91     53.43 o 
   7   1  10      391.57      307.70     62.29 o 
   8   1  10     3593.74     3626.76     58.86 o 
   9   1  10      942.98      982.59     42.65 o 
  10   1  10      388.60      384.60     29.20 o 
  11   1  10      324.44      376.49     39.13 o 
 -11   2  10      136.72      129.75     17.64 o 
 -10   2  10        2.10       25.53      9.74 o 
  -9   2  10      177.57      206.15     18.52 o 
  -8   2  10      304.79      323.08     31.65 o 
  -7   2  10     2905.29     2970.30     49.75 o 
  -6   2  10      101.45       98.07     11.58 o 
  -5   2  10      349.50      372.83     29.72 o 
  -4   2  10     1839.86     1786.48     43.70 o 
  -3   2  10     4789.98     4536.62     69.91 o 
  -2   2  10     1806.58     2087.67     43.07 o 
  -1   2  10     4210.35     4206.51     73.28 o 
   0   2  10     6663.37     6713.99    146.01 o 
   1   2  10     5515.16     5948.45     50.76 o 
   2   2  10    11362.17    11983.92    191.56 o 
   3   2  10    10397.75    10734.94     97.20 o 
   4   2  10     1850.01     1699.87     52.82 o 
   5   2  10      302.02      328.77     29.40 o 
   6   2  10     2597.38     2533.96     50.04 o 
   7   2  10       10.53       19.90      5.92 o 
   8   2  10     1465.88     1210.03     73.18 o 
   9   2  10       67.36       22.34     11.92 o 
  10   2  10       73.61       74.43     12.29 o 
 -11   3  10     1355.48     1245.07     78.40 o 
 -10   3  10      234.34      251.04     23.05 o 
  -9   3  10      251.48      247.12     20.23 o 
  -8   3  10     4489.69     4608.72     83.99 o 
  -7   3  10       16.54       16.19      6.62 o 
  -6   3  10     5365.94     5602.27     92.30 o 
  -5   3  10    11346.03    12274.17    121.22 o 
  -4   3  10     5474.21     5551.32     73.38 o 
  -3   3  10     3939.72     4006.42     70.61 o 
  -2   3  10    24039.38    24459.29    326.02 o 
  -1   3  10     3208.47     3032.96     41.70 o 
   0   3  10       88.42      119.19     10.64 o 
   1   3  10    11349.53    10863.32    116.98 o 
   2   3  10    17941.85    18591.37    175.87 o 
   3   3  10     4502.37     4819.67     67.19 o 
   4   3  10     8700.38     8951.29    109.79 o 
   5   3  10     9193.05     9594.80    124.12 o 
   6   3  10     1557.84     1555.81     52.87 o 
   7   3  10     5259.15     5536.88     87.29 o 
   8   3  10     1632.79     1609.51     77.43 o 
   9   3  10      482.72      453.67     26.89 o 
  10   3  10      684.06      724.89     36.74 o 
 -10   4  10     2322.13     2514.61     80.54 o 
  -9   4  10     2441.55     2319.77     90.25 o 
  -8   4  10      608.83      622.58     40.66 o 
  -7   4  10     5086.46     5040.16     90.50 o 
  -6   4  10      283.29      288.46     19.33 o 
  -5   4  10     2581.08     2664.36     61.19 o 
  -4   4  10     2204.08     2134.86     72.82 o 
  -3   4  10     3440.16     3638.94     76.68 o 
  -2   4  10      820.04      683.41     21.83 o 
  -1   4  10     4578.28     4223.85     64.74 o 
   0   4  10     1727.13     1536.39     29.16 o 
   1   4  10     1591.06     1509.37     77.46 o 
   2   4  10     1810.59     1567.03     36.23 o 
   3   4  10     5014.67     4779.61     70.02 o 
   4   4  10     1077.55      979.82     51.53 o 
   5   4  10      116.77      123.28     17.75 o 
   6   4  10     4882.78     4899.05     70.77 o 
   7   4  10     1828.10     1702.23     55.62 o 
   8   4  10       20.46       12.56     14.02 o 
   9   4  10       23.67       35.94      8.68 o 
  10   4  10     2943.04     3061.00     90.41 o 
 -10   5  10        1.45       16.51      7.92 o 
  -9   5  10       59.45       38.67      9.83 o 
  -8   5  10        0.11       12.84      7.96 o 
  -7   5  10       23.40        5.95     10.33 o 
  -6   5  10      724.21      682.11     42.42 o 
  -5   5  10     6181.66     6728.28    154.70 o 
  -4   5  10      266.07      311.42     30.82 o 
  -3   5  10       21.57       21.56      5.82 o 
  -2   5  10       68.90       50.40      7.84 o 
  -1   5  10     4688.19     4769.28     90.79 o 
   0   5  10      766.85      769.60     26.65 o 
   1   5  10      436.81      468.97     42.34 o 
   2   5  10      711.46      700.84     31.27 o 
   3   5  10      159.28      154.02     15.82 o 
   4   5  10     3785.45     3895.85     72.20 o 
   5   5  10      229.35      169.65     54.93 o 
   6   5  10     2694.72     2336.25     75.72 o 
   7   5  10      286.81      103.54     37.22 o 
   8   5  10     1434.80     1288.02     84.81 o 
   9   5  10      165.63      161.27     22.00 o 
  10   5  10      182.39      133.47     19.39 o 
 -10   6  10     4940.97     5123.60    223.18 o 
  -9   6  10      643.76      653.02     42.99 o 
  -8   6  10     2130.10     2109.10    126.30 o 
  -7   6  10     3550.10     3707.44    106.67 o 
  -6   6  10     3130.66     3059.64     64.51 o 
  -5   6  10      568.84      541.78     48.92 o 
  -4   6  10     8369.75     8536.54    309.47 o 
  -3   6  10     1902.74     1899.34     59.51 o 
  -2   6  10      103.36      158.29     16.85 o 
  -1   6  10     9802.92    10349.14    126.58 o 
   0   6  10     6722.45     6479.31     89.47 o 
   1   6  10      389.12      460.68     37.90 o 
   2   6  10        3.69       17.34     13.38 o 
   3   6  10     5585.65     5438.82     87.24 o 
   4   6  10     5148.38     5109.21    146.63 o 
   5   6  10       24.26       25.89      6.74 o 
   6   6  10     5129.24     5245.64     75.97 o 
   7   6  10     3631.22     3399.47     65.84 o 
   8   6  10      125.67       88.16     13.81 o 
   9   6  10     3368.99     3150.50     82.60 o 
  -9   7  10     5341.67     5653.25    123.56 o 
  -8   7  10     2260.67     2211.18     74.52 o 
  -7   7  10       46.60       46.17     12.10 o 
  -6   7  10       84.84       89.08     15.29 o 
  -5   7  10     1627.63     1466.06     52.43 o 
  -4   7  10      223.01      220.95     25.57 o 
  -3   7  10     8687.71     8967.59    197.60 o 
  -2   7  10     1163.75     1135.73     42.33 o 
  -1   7  10     1315.60     1330.25     51.00 o 
   0   7  10     6345.10     6056.17     83.61 o 
   1   7  10     6728.89     6571.92    102.11 o 
   2   7  10     5490.20     5371.27    102.68 o 
   3   7  10     1380.59     1184.84     48.31 o 
   4   7  10     4003.92     3911.15     72.19 o 
   5   7  10     1661.04     1560.37     59.14 o 
   6   7  10      734.85      716.71     59.24 o 
   7   7  10      116.90       62.99     11.20 o 
   8   7  10      860.67      794.28     56.36 o 
   9   7  10        0.69       11.94     10.90 o 
  -9   8  10      195.50      212.24     24.77 o 
  -8   8  10      619.56      560.40     43.23 o 
  -7   8  10     1412.04     1319.79     53.88 o 
  -6   8  10       93.55      100.49     16.07 o 
  -5   8  10      783.16      685.89     43.49 o 
  -4   8  10       63.50       80.41     10.67 o 
  -3   8  10     2079.10     2150.96     52.88 o 
  -2   8  10      171.04      161.34     19.49 o 
  -1   8  10     1451.34     1433.33     49.61 o 
   0   8  10      894.31      918.54     34.33 o 
   1   8  10      840.81      786.53    101.37 o 
   2   8  10       74.51       48.94      9.26 o 
   3   8  10     2100.16     1959.27     59.17 o 
   4   8  10      702.43      684.83     49.71 o 
   5   8  10        0.76       11.02     11.25 o 
   6   8  10      799.03      805.01     47.81 o 
   7   8  10     1378.28     1310.22     67.47 o 
   8   8  10       25.81       12.97      9.52 o 
   9   8  10        0.50       23.92      9.43 o 
  -8   9  10     1469.91     1288.53     87.96 o 
  -7   9  10        1.78       33.95     10.31 o 
  -6   9  10     1632.57     1632.70     97.29 o 
  -5   9  10      950.96      887.63     54.56 o 
  -4   9  10     2111.90     2214.37     50.84 o 
  -3   9  10     2335.04     2478.58    136.98 o 
  -2   9  10     5124.22     5321.12     87.06 o 
  -1   9  10       27.11       39.15      9.12 o 
   0   9  10       73.43       77.64     16.42 o 
   1   9  10     2325.72     2192.02     53.63 o 
   2   9  10     1959.12     2016.10     67.83 o 
   3   9  10        0.76       10.55     12.28 o 
   4   9  10      178.47      189.92     21.32 o 
   5   9  10     2039.04     2021.27     75.03 o 
   6   9  10     1310.49     1205.89     64.16 o 
   7   9  10     1662.60     1699.14     98.03 o 
   8   9  10     4178.28     4241.69    127.69 o 
  -7  10  10     2592.59     2801.86    101.84 o 
  -6  10  10     1144.65     1068.72     55.51 o 
  -5  10  10        0.69       23.63      6.39 o 
  -4  10  10     1182.62     1165.71     74.69 o 
  -3  10  10     5904.38     6276.32    133.21 o 
  -2  10  10       31.22       30.33     12.41 o 
  -1  10  10     4957.93     5019.30    121.01 o 
   0  10  10     2569.00     2483.26     54.15 o 
   1  10  10      627.38      628.95     43.13 o 
   2  10  10     4453.91     4472.18     77.28 o 
   3  10  10     4956.44     4899.19    137.11 o 
   4  10  10      590.94      602.84     44.67 o 
   5  10  10      247.95      254.36     29.69 o 
   6  10  10     4026.05     4054.61     92.34 o 
   7  10  10       66.03       66.30     17.72 o 
  -6  11  10       73.74       57.96     12.31 o 
  -5  11  10      419.08      455.15     47.82 o 
  -4  11  10     2186.58     2279.38     71.34 o 
  -3  11  10        5.69       13.75      7.40 o 
  -2  11  10      758.90      770.68     52.89 o 
  -1  11  10      743.27      803.54     60.72 o 
   0  11  10      869.05      851.11     69.45 o 
   1  11  10      158.14      170.09     17.23 o 
   2  11  10       13.58       15.49     11.50 o 
   3  11  10      703.44      820.58     53.44 o 
   4  11  10      342.73      354.34     30.48 o 
   5  11  10       43.73       26.04      9.99 o 
   6  11  10        0.09        8.20      9.06 o 
  -5  12  10       38.39       73.64     17.59 o 
  -4  12  10       98.41      122.04     27.95 o 
  -3  12  10      489.67      473.88     32.88 o 
  -2  12  10       13.51       19.72     12.97 o 
  -1  12  10     4614.57     4824.73    147.66 o 
   0  12  10     6768.70     7146.37    110.13 o 
   1  12  10       13.83       10.88      9.22 o 
   2  12  10      797.26      823.37     54.39 o 
   3  12  10     3056.27     2993.27     75.74 o 
   4  12  10     5670.41     5816.71    176.45 o 
   5  12  10       58.25       50.95     11.13 o 
  -3  13  10      829.13      735.36     48.30 o 
  -2  13  10     2466.40     2492.16     54.41 o 
  -1  13  10     1050.01     1088.33     41.62 o 
   0  13  10      529.62      586.71     40.11 o 
   1  13  10     4104.62     4171.54     91.07 o 
   2  13  10     1868.26     2102.39     92.89 o 
   3  13  10        2.12       10.05      9.51 o 
 -11   1  11      559.81      535.46     43.08 o 
 -10   1  11     1310.87     1409.27     81.21 o 
  -9   1  11       91.20       84.58     12.34 o 
  -8   1  11     4942.68     5135.58     81.31 o 
  -7   1  11     7810.61     8136.35     96.53 o 
  -6   1  11     2859.76     2878.24     65.51 o 
  -5   1  11      339.00      328.21     30.02 o 
  -4   1  11    10561.05    10808.58    125.23 o 
  -3   1  11     6053.49     6038.76     68.28 o 
  -2   1  11    11579.05    12043.40    112.33 o 
  -1   1  11    22760.42    22126.08    550.65 o 
   0   1  11     3960.72     3846.70     52.70 o 
   1   1  11    18881.88    19740.02    854.40 o 
   2   1  11    21916.59    23402.52    169.17 o 
   3   1  11    10181.11    10772.33     96.64 o 
   4   1  11       33.69       17.29      9.34 o 
   5   1  11     4222.61     3880.19     52.44 o 
   6   1  11     5303.42     5354.72     73.67 o 
   7   1  11       26.65       27.96      7.74 o 
   8   1  11     1641.55     1459.04     42.11 o 
   9   1  11      231.61      224.46     23.94 o 
  10   1  11       12.39       22.44      9.80 o 
 -11   2  11       12.14       27.31      8.63 o 
 -10   2  11     1477.70     1428.57     60.41 o 
  -9   2  11     3599.52     3649.26     77.06 o 
  -8   2  11      693.68      688.64     40.28 o 
  -7   2  11     3056.38     2899.89     50.91 o 
  -6   2  11     6270.28     6474.56    102.45 o 
  -5   2  11     8854.31     9646.75    114.18 o 
  -4   2  11      221.96      236.47     21.33 o 
  -3   2  11     6111.60     6045.74    187.82 o 
  -2   2  11     6719.64     6482.05     71.01 o 
  -1   2  11     2634.96     2675.49     75.86 o 
   0   2  11    16817.98    17071.76    186.93 o 
   1   2  11     3199.08     2900.13     39.71 o 
   2   2  11       26.91       27.26      8.83 o 
   3   2  11    10284.84    10344.46     97.17 o 
   4   2  11    12660.89    13138.06    116.92 o 
   5   2  11     6414.69     6668.75     84.53 o 
   6   2  11      288.30      309.29     29.43 o 
   7   2  11     2427.44     2514.73     44.01 o 
   8   2  11      391.89      443.31     26.61 o 
   9   2  11      170.37      136.86     22.45 o 
  10   2  11     1272.26     1316.35     53.73 o 
 -10   3  11       60.33       72.24     12.45 o 
  -9   3  11        3.72       25.06      9.72 o 
  -8   3  11        0.47       11.86      6.73 o 
  -7   3  11      222.98      241.44     21.27 o 
  -6   3  11     3133.05     3103.79    101.73 o 
  -5   3  11      475.81      463.88     38.88 o 
  -4   3  11      248.96      257.75     21.16 o 
  -3   3  11     2861.12     2795.68     66.87 o 
  -2   3  11      729.76      674.25     24.46 o 
  -1   3  11       74.98      110.85     13.75 o 
   0   3  11       17.43       15.55      2.24 o 
   1   3  11       88.80       39.43      5.58 o 
   2   3  11        2.86       16.27      7.00 o 
   3   3  11      565.36      510.97     44.43 o 
   4   3  11     4966.27     4745.14     63.56 o 
   5   3  11      520.19      421.50     29.37 o 
   6   3  11       58.96       86.47     14.78 o 
   7   3  11        0.10       12.35      8.62 o 
   8   3  11      458.80      566.03     33.97 o 
   9   3  11      388.25      434.54     45.12 o 
  10   3  11        4.24       15.22      7.85 o 
 -10   4  11     1659.20     1610.43     61.74 o 
  -9   4  11     1856.64     2023.57     48.16 o 
  -8   4  11      256.29      271.03     23.19 o 
  -7   4  11     2788.89     2711.94     48.61 o 
  -6   4  11     7935.74     8536.36    133.00 o 
  -5   4  11     5339.58     5273.47    126.94 o 
  -4   4  11       46.96       78.75     14.86 o 
  -3   4  11     4280.88     4225.49     69.02 o 
  -2   4  11     4684.96     4383.76     59.31 o 
  -1   4  11      369.63      377.39     17.44 o 
   0   4  11     4967.26     5064.57     91.79 o 
   1   4  11      432.19      487.17     50.28 o 
   2   4  11     2687.69     2397.78     52.95 o 
   3   4  11     7206.46     6876.97    186.39 o 
   4   4  11     9944.28    10056.29    125.77 o 
   5   4  11      473.74      486.41     31.66 o 
   6   4  11     3325.25     3126.72     73.99 o 
   7   4  11     2784.04     2746.92     51.47 o 
   8   4  11     2538.14     2362.95     65.88 o 
   9   4  11        8.59       18.67     16.12 o 
  10   4  11      181.60      129.91     20.53 o 
 -10   5  11      730.73      723.90     55.08 o 
  -9   5  11      798.71      813.96     57.43 o 
  -8   5  11     4112.73     4212.79     84.43 o 
  -7   5  11     4250.24     4303.88     76.70 o 
  -6   5  11      424.01      453.20     31.42 o 
  -5   5  11     6710.54     7032.02    124.53 o 
  -4   5  11    10166.05    10799.72    175.67 o 
  -3   5  11     2691.16     2689.46     66.38 o 
  -2   5  11        8.80       15.61      8.36 o 
  -1   5  11     6386.35     5902.57    170.27 o 
   0   5  11     6403.01     6230.73     83.22 o 
   1   5  11      818.11      884.84     41.17 o 
   2   5  11     1201.59     1186.40     36.06 o 
   3   5  11     7056.41     7034.92    109.38 o 
   4   5  11        9.35       -3.52     10.35 o 
   5   5  11     8942.20     9217.76    152.60 o 
   6   5  11     9773.61    10109.69    117.83 o 
   7   5  11      335.39      347.15     22.62 o 
   8   5  11     4949.61     5109.57     78.74 o 
   9   5  11     6788.20     7026.52    114.42 o 
  10   5  11     2373.14     2282.25     93.16 o 
 -10   6  11       14.11       30.45     12.34 o 
  -9   6  11      117.00       77.10     12.38 o 
  -8   6  11      200.40      211.23     24.19 o 
  -7   6  11      315.20      309.65     21.34 o 
  -6   6  11      799.40      720.76     26.39 o 
  -5   6  11      657.84      675.35     51.61 o 
  -4   6  11      112.15      121.75     18.26 o 
  -3   6  11     2115.58     2073.24     62.27 o 
  -2   6  11      830.94      972.94     71.06 o 
  -1   6  11     1536.87     1505.46     44.73 o 
   0   6  11      141.96      189.51     15.00 o 
   1   6  11      398.54      493.24     41.40 o 
   2   6  11     1282.19     1273.56     56.89 o 
   3   6  11        0.61        3.95      8.53 o 
   4   6  11      488.31      554.02     41.75 o 
   5   6  11      266.63      209.23     19.51 o 
   6   6  11      116.15       49.67     18.04 o 
   7   6  11     3600.92     3422.24     57.37 o 
   8   6  11     1332.39     1275.65     81.00 o 
   9   6  11       24.66       20.23     10.21 o 
  -9   7  11      124.46      138.08     17.02 o 
  -8   7  11     1945.68     2022.52    176.61 o 
  -7   7  11     1436.51     1458.34     58.50 o 
  -6   7  11       17.35       19.92      7.17 o 
  -5   7  11      472.62      463.16     34.12 o 
  -4   7  11       99.34      101.03     19.51 o 
  -3   7  11      256.09      292.71     22.08 o 
  -2   7  11      602.28      647.63     47.83 o 
  -1   7  11      715.62      704.73     34.01 o 
   0   7  11     2231.67     2388.70     67.56 o 
   1   7  11       13.54       21.92      7.13 o 
   2   7  11     3809.91     3759.55     79.34 o 
   3   7  11     3394.17     3420.93     91.32 o 
   4   7  11      110.64       69.67     11.01 o 
   5   7  11      898.88      840.43     35.47 o 
   6   7  11     5228.36     5293.55     91.56 o 
   7   7  11      386.97      439.44     40.81 o 
   8   7  11      165.24      121.18     23.16 o 
   9   7  11      666.48      596.65     48.44 o 
  -9   8  11     1555.74     1576.92     53.44 o 
  -8   8  11      398.44      375.61     30.91 o 
  -7   8  11     1029.66     1073.90     53.79 o 
  -6   8  11     1342.05     1414.52     54.32 o 
  -5   8  11        2.65       10.45      5.70 o 
  -4   8  11     1925.87     1883.18     58.58 o 
  -3   8  11    11017.47    12031.57    141.50 o 
  -2   8  11     1742.62     1792.99    102.22 o 
  -1   8  11       31.06       26.92     12.01 o 
   0   8  11     2378.84     2344.03     54.49 o 
   1   8  11    14716.45    15036.60    140.32 o 
   2   8  11     4924.46     4805.93     79.68 o 
   3   8  11     1000.44      926.23     47.43 o 
   4   8  11     2220.80     2045.11    125.45 o 
   5   8  11      448.03      564.68     34.42 o 
   6   8  11      483.48      456.44     32.15 o 
   7   8  11     3051.09     2962.74     87.20 o 
   8   8  11      616.80      631.75     42.16 o 
  -8   9  11       45.61       42.04     13.71 o 
  -7   9  11      432.93      401.81     34.05 o 
  -6   9  11      344.21      249.99     31.02 o 
  -5   9  11      690.69      733.82     62.33 o 
  -4   9  11     1378.27     1384.38     50.98 o 
  -3   9  11       78.46       97.94     14.00 o 
  -2   9  11     1020.79      934.28     75.24 o 
  -1   9  11     5879.56     6146.85     85.69 o 
   0   9  11      519.92      530.42     31.96 o 
   1   9  11      298.33      340.06     26.14 o 
   2   9  11     3330.02     3307.35     54.20 o 
   3   9  11      481.16      499.57     43.63 o 
   4   9  11        1.38        4.93     10.44 o 
   5   9  11        2.61       -4.74      7.93 o 
   6   9  11      103.65       61.01     18.48 o 
   7   9  11      568.53      420.84     76.18 o 
   8   9  11      289.18      289.79     25.10 o 
  -7  10  11       56.90       42.65     12.59 o 
  -6  10  11      128.87      116.27     14.13 o 
  -5  10  11       13.04        5.76     14.52 o 
  -4  10  11     2631.94     2822.47    110.12 o 
  -3  10  11      287.32      303.91     23.54 o 
  -2  10  11      299.56      320.05     24.05 o 
  -1  10  11        2.05        9.61      6.50 o 
   0  10  11       23.26       49.07     10.00 o 
   1  10  11      810.97      845.65     41.70 o 
   2  10  11      727.29      813.15     46.55 o 
   3  10  11       25.85       10.03     11.30 o 
   4  10  11      101.27      108.94     22.58 o 
   5  10  11       20.13        9.88     12.89 o 
   6  10  11      150.14      119.78     18.85 o 
   7  10  11       26.26       -2.52     12.60 o 
  -6  11  11      119.59      121.70     14.41 o 
  -5  11  11     3257.98     3294.34    111.99 o 
  -4  11  11     1654.53     1835.18     65.41 o 
  -3  11  11        3.18       26.43     10.41 o 
  -2  11  11     1055.05     1047.18     50.01 o 
  -1  11  11     9023.38     9981.48    259.66 o 
   0  11  11     1588.04     1592.03     44.26 o 
   1  11  11      791.81      830.48     56.16 o 
   2  11  11     3468.60     3464.48     59.84 o 
   3  11  11     1293.69     1367.92     76.03 o 
   4  11  11       60.08       59.92     13.78 o 
   5  11  11     2550.00     2485.70     57.63 o 
   6  11  11      171.54      174.95     23.27 o 
  -5  12  11      479.83      482.92     38.60 o 
  -4  12  11       31.86       22.88     17.09 o 
  -3  12  11      997.53      923.96     47.52 o 
  -2  12  11      910.27      961.03     56.17 o 
  -1  12  11       36.27       37.20      9.00 o 
   0  12  11     4448.28     4718.07     83.79 o 
   1  12  11     3062.32     3056.93     84.23 o 
   2  12  11       16.47       24.23      8.59 o 
   3  12  11      242.33      239.52     21.92 o 
   4  12  11     2175.58     2267.58     54.89 o 
   5  12  11       48.45       53.20     12.47 o 
  -3  13  11      251.18      246.69     24.93 o 
  -2  13  11      477.18      435.34     47.57 o 
  -1  13  11      829.04      816.97     73.84 o 
   0  13  11      986.93      916.01     59.60 o 
   1  13  11      118.31       96.44     12.85 o 
   2  13  11      140.85      139.03     15.94 o 
   3  13  11      157.85      170.15     19.97 o 
 -11   0  12     2673.17     2592.35    158.04 o 
 -10   0  12      886.39      936.50     71.50 o 
  -9   0  12     5298.02     5385.56    104.87 o 
  -8   0  12     9463.91    10082.33    244.35 o 
  -7   0  12    13176.57    13709.64    213.11 o 
  -6   0  12      980.47      970.71     45.56 o 
  -5   0  12    15154.27    15409.35    205.80 o 
  -4   0  12     1931.59     1581.01     55.00 o 
  -3   0  12     8481.03     9060.62    101.93 o 
  -1   0  12     8846.23     8205.58     78.32 o 
   0   0  12      203.92      161.01      9.38 o 
   2   0  12    14593.17    16150.05    216.50 o 
   3   0  12      917.22     1083.59     88.70 o 
   4   0  12    14309.27    15057.55    168.71 o 
   5   0  12     3365.91     3532.35    116.68 o 
   6   0  12      780.13      794.02     50.12 o 
   7   0  12        3.29       27.22     13.19 o 
   8   0  12     6420.30     6429.67    134.60 o 
   9   0  12     1223.79     1256.22     67.71 o 
  10   0  12       12.29       15.27      9.03 o 
 -11   1  12        4.46       30.37     12.23 o 
 -10   1  12     1606.72     1651.65     63.93 o 
  -9   1  12      373.71      402.32     31.89 o 
  -8   1  12      614.64      694.56     45.00 o 
  -7   1  12     1000.89      946.93     48.68 o 
  -6   1  12     5235.40     5277.86     84.75 o 
  -5   1  12      247.16      271.51     25.05 o 
  -4   1  12     6134.02     6435.06    110.90 o 
  -3   1  12     1827.90     1661.82     34.60 o 
  -2   1  12     3184.59     3044.73    120.60 o 
  -1   1  12      693.07      628.94     18.52 o 
   0   1  12     7789.59     7884.34     68.80 o 
   1   1  12       72.88       18.89     14.47 o 
   2   1  12      196.20      109.27     10.80 o 
   3   1  12     3090.91     2853.47     52.76 o 
   4   1  12     2352.82     2387.29     57.02 o 
   5   1  12     4429.15     4414.80     66.21 o 
   6   1  12     2266.79     2180.86     55.91 o 
   7   1  12     3040.70     2998.03     48.79 o 
   8   1  12      997.01      979.76     41.68 o 
   9   1  12     1425.71     1387.76     46.18 o 
  10   1  12      316.74      241.28     19.20 o 
 -11   2  12      505.23      504.77     35.61 o 
 -10   2  12      458.36      416.11     26.14 o 
  -9   2  12      148.40      122.90     22.49 o 
  -8   2  12     1441.56     1491.92     48.04 o 
  -7   2  12     2731.05     2705.69     42.32 o 
  -6   2  12       43.85       45.73     16.52 o 
  -5   2  12      164.12      171.63     16.98 o 
  -4   2  12      520.20      490.51     34.34 o 
  -3   2  12     7402.83     7639.33    152.08 o 
  -2   2  12    12167.64    11998.11    111.85 o 
  -1   2  12      105.86      118.56     10.90 o 
   0   2  12     1288.26     1088.46     69.52 o 
   1   2  12     8634.83     8637.99     63.97 o 
   2   2  12     9129.09     9931.16     91.98 o 
   3   2  12      310.75      315.07     23.24 o 
   4   2  12     1167.32      968.40     41.46 o 
   5   2  12     1824.51     1442.74     69.55 o 
   6   2  12      450.65      462.77     31.25 o 
   7   2  12       12.27        8.87      9.37 o 
   8   2  12      602.28      666.37     40.10 o 
   9   2  12      446.05      411.08     25.10 o 
  10   2  12        1.04       10.02      8.05 o 
 -10   3  12     3382.26     3438.96     72.94 o 
  -9   3  12     3408.36     3563.07     96.01 o 
  -8   3  12      381.57      374.19     25.39 o 
  -7   3  12     6454.69     6796.70     92.87 o 
  -6   3  12     3931.50     3960.76     72.14 o 
  -5   3  12      121.18      108.23     14.71 o 
  -4   3  12     8003.20     8361.47    170.58 o 
  -3   3  12    11736.68    11927.09    222.02 o 
  -2   3  12      536.81      511.65     12.82 o 
  -1   3  12    12818.37    12690.90    174.40 o 
   0   3  12    21394.00    22930.45    444.49 o 
   1   3  12    16510.61    15338.69    253.81 o 
   2   3  12     6011.10     6122.99     74.55 o 
   3   3  12    22680.90    24655.38    234.49 o 
   4   3  12     4562.23     4389.94     84.52 o 
   5   3  12        6.03        6.25     13.94 o 
   6   3  12     4209.83     4306.23     66.74 o 
   7   3  12      887.03      994.92     54.99 o 
   8   3  12      319.75      388.08     28.09 o 
   9   3  12      932.47      952.96     55.71 o 
  10   3  12     2422.11     2588.97     87.97 o 
 -10   4  12      923.16      974.17     66.81 o 
  -9   4  12      472.14      468.21     32.73 o 
  -8   4  12     2386.03     2542.08     68.14 o 
  -7   4  12      191.50      114.72     18.66 o 
  -6   4  12     2030.47     2017.88     75.40 o 
  -5   4  12      144.40      139.38     17.33 o 
  -4   4  12     1372.28     1340.03     46.33 o 
  -3   4  12      364.03      410.12     31.82 o 
  -2   4  12     2309.60     2193.10     45.34 o 
  -1   4  12     1486.55     1481.46     65.52 o 
   0   4  12     3358.15     3279.00     53.36 o 
   1   4  12     2678.47     2804.15     89.65 o 
   2   4  12     5576.77     5248.24     71.29 o 
   3   4  12       47.89       41.34     12.78 o 
   4   4  12       39.73       24.60     10.88 o 
   5   4  12     6609.69     6499.09    147.12 o 
   6   4  12     3697.09     3606.71     52.90 o 
   7   4  12     2810.25     2835.50     56.35 o 
   8   4  12     4280.59     4154.53     84.82 o 
   9   4  12     1024.93      995.03     56.68 o 
  10   4  12       12.37       28.34      8.35 o 
 -10   5  12     1263.63     1223.41     45.77 o 
  -9   5  12      498.43      531.78     39.69 o 
  -8   5  12      441.76      401.40     29.81 o 
  -7   5  12      712.06      651.97     42.86 o 
  -6   5  12     2056.26     2163.35     67.94 o 
  -5   5  12      501.90      532.50     36.04 o 
  -4   5  12      600.63      567.83     50.09 o 
  -3   5  12      120.50      114.52     15.56 o 
  -2   5  12      115.46      165.07     25.53 o 
  -1   5  12     2381.70     2268.71     47.02 o 
   0   5  12     2119.01     1942.09     41.73 o 
   1   5  12     1133.88      966.86     48.03 o 
   2   5  12      375.52      418.62     33.34 o 
   3   5  12     1010.84      901.29     41.21 o 
   4   5  12     3715.51     3229.22     72.21 o 
   5   5  12      270.10      235.66     20.83 o 
   6   5  12      255.89      104.79     46.17 o 
   7   5  12      629.37      437.48     74.68 o 
   8   5  12      363.74      255.40     34.30 o 
   9   5  12      605.63      556.13     56.60 o 
  10   5  12        0.19       37.39     16.99 o 
  -9   6  12     3402.83     3566.78     72.58 o 
  -8   6  12     1406.12     1417.88     42.86 o 
  -7   6  12      119.93      114.28     14.09 o 
  -6   6  12      721.66      620.71     34.41 o 
  -5   6  12     6321.70     6399.80    178.42 o 
  -4   6  12       77.79       95.00     18.26 o 
  -3   6  12      194.82      172.45     20.68 o 
  -2   6  12      674.16      783.63     63.12 o 
  -1   6  12     9934.77    10185.27    177.54 o 
   0   6  12      287.32      337.32     25.62 o 
   1   6  12     4760.09     4454.99     65.51 o 
   2   6  12     4187.60     3997.07     84.65 o 
   3   6  12     3294.28     3242.03     73.08 o 
   4   6  12     4133.24     4326.55     80.25 o 
   5   6  12     7340.34     7054.61     85.14 o 
   6   6  12     1596.37     1402.38     67.00 o 
   7   6  12      702.60      701.20     37.83 o 
   8   6  12     5614.43     5753.00     94.03 o 
   9   6  12     1575.55     1606.13     75.99 o 
  -9   7  12        7.96       28.44     13.73 o 
  -8   7  12     1054.09      954.62     68.14 o 
  -7   7  12      800.08      773.03     40.41 o 
  -6   7  12     1139.05     1089.92     45.64 o 
  -5   7  12       16.83       12.08      6.18 o 
  -4   7  12     2123.87     2061.99    144.98 o 
  -3   7  12     3120.22     3244.98     81.14 o 
  -2   7  12      498.11      524.50     26.80 o 
  -1   7  12      462.75      571.95     32.39 o 
   0   7  12     6802.85     6629.97    103.71 o 
   1   7  12     1226.22     1208.50     62.76 o 
   2   7  12      386.64      528.58     52.11 o 
   3   7  12      918.51      982.72     52.34 o 
   4   7  12     3327.56     3150.51     82.36 o 
   5   7  12      655.59      667.85     35.11 o 
   6   7  12      896.84      867.71     50.94 o 
   7   7  12     3830.07     3744.18     76.52 o 
   8   7  12      377.56      473.79     27.42 o 
   9   7  12     3406.92     3381.03     88.09 o 
  -9   8  12        7.17       25.55      8.96 o 
  -8   8  12       28.54       26.13     13.59 o 
  -7   8  12      146.15      133.49     19.82 o 
  -6   8  12       11.33       33.52     14.91 o 
  -5   8  12      156.81      196.88     22.67 o 
  -4   8  12      818.92      831.52     29.18 o 
  -3   8  12     1086.94     1224.79    154.03 o 
  -2   8  12       91.86      100.40     15.28 o 
  -1   8  12      867.62      920.33     35.73 o 
   0   8  12      232.69      278.90     19.21 o 
   1   8  12      747.89      646.93     47.63 o 
   2   8  12      199.94      159.62     19.39 o 
   3   8  12      237.46      257.35     22.86 o 
   4   8  12       96.94       95.78     18.41 o 
   5   8  12      442.73      397.71     30.85 o 
   6   8  12     1519.84     1538.67     73.45 o 
   7   8  12      165.72      138.61     16.88 o 
   8   8  12       45.12       69.90     14.39 o 
  -8   9  12     1000.40      911.90     34.71 o 
  -7   9  12     4880.30     5264.15    174.72 o 
  -6   9  12     1094.71     1127.38     51.02 o 
  -5   9  12      165.17      164.96     21.77 o 
  -4   9  12     1658.77     1684.82     86.84 o 
  -3   9  12     9239.77     9978.88    176.99 o 
  -2   9  12     1107.20     1096.79     31.84 o 
  -1   9  12      241.69      234.95     20.16 o 
   0   9  12      208.18      212.11     19.29 o 
   1   9  12     1536.71     1483.60     59.57 o 
   2   9  12     1903.29     1893.36     65.98 o 
   3   9  12     4225.60     4072.53     80.83 o 
   4   9  12      639.09      615.52     70.69 o 
   5   9  12      440.60      465.09     38.81 o 
   6   9  12     7703.67     7772.21    122.46 o 
   7   9  12     4601.45     4603.02     94.11 o 
   8   9  12        1.22       28.07      7.85 o 
  -7  10  12      134.74      140.36     40.24 o 
  -6  10  12     2294.44     2480.04     66.64 o 
  -5  10  12     5625.61     6118.48    196.65 o 
  -4  10  12     4156.04     4782.57    149.47 o 
  -3  10  12       47.14       60.81     12.09 o 
  -2  10  12     6104.46     6205.25    142.76 o 
  -1  10  12     3759.53     3861.28     89.21 o 
   0  10  12       74.60       68.82     10.95 o 
   1  10  12     1091.55     1113.39     70.23 o 
   2  10  12      188.22      225.00     19.58 o 
   3  10  12     1940.55     1813.01     58.93 o 
   4  10  12     1697.15     1520.62    119.28 o 
   5  10  12     2679.54     2699.18     77.95 o 
   6  10  12     1088.78     1104.56     72.80 o 
   7  10  12     2510.05     2387.30    113.26 o 
  -6  11  12      475.82      423.12     38.14 o 
  -5  11  12       13.64       35.44      9.78 o 
  -4  11  12       13.33       32.45     15.57 o 
  -3  11  12      889.12      863.59     55.68 o 
  -2  11  12      701.11      729.45     60.58 o 
  -1  11  12       45.12       57.11     11.28 o 
   0  11  12       19.20       35.87      8.62 o 
   1  11  12       39.46       46.41     13.49 o 
   2  11  12      655.06      701.09     57.52 o 
   3  11  12       12.40       20.50      9.35 o 
   4  11  12      394.53      417.46     31.46 o 
   5  11  12       15.71        6.98     10.73 o 
   6  11  12       98.89      101.36     21.59 o 
  -5  12  12     3680.98     3939.96    100.12 o 
  -4  12  12      121.77      111.85     19.87 o 
  -3  12  12       37.34       79.34     12.47 o 
  -2  12  12     2579.90     2703.87     67.99 o 
  -1  12  12     4761.56     5125.29     91.97 o 
   0  12  12        5.04       11.77      7.52 o 
   1  12  12     1457.06     1379.65     62.92 o 
   2  12  12      393.35      370.23     29.62 o 
   3  12  12      164.95      143.64     22.19 o 
   4  12  12      369.71      320.16     44.94 o 
  -3  13  12     1618.20     1703.65     76.78 o 
  -2  13  12       69.54       42.25      9.58 o 
  -1  13  12     2718.18     2792.40     47.38 o 
   0  13  12     3062.17     3258.80    108.85 o 
   1  13  12       89.70       98.49     14.31 o 
   2  13  12      225.30      230.21     24.42 o 
 -10   1  13       57.35       56.00     14.36 o 
  -9   1  13     1893.62     1810.32     43.36 o 
  -8   1  13     1211.12     1169.44     79.15 o 
  -7   1  13      105.53      111.40     12.74 o 
  -6   1  13     4665.73     4788.60     92.24 o 
  -5   1  13     1439.68     1379.13     38.31 o 
  -4   1  13     1072.30     1052.94     34.69 o 
  -3   1  13    20371.70    21255.18    223.00 o 
  -2   1  13    19603.83    19603.73    243.55 o 
  -1   1  13       74.83       70.57     14.07 o 
   0   1  13     6860.47     6261.15     68.97 o 
   1   1  13    13565.69    13513.31    324.91 o 
   2   1  13     3552.51     3489.07     50.46 o 
   3   1  13        7.70        7.50      4.09 o 
   4   1  13       34.75       30.26      5.64 o 
   5   1  13      258.41      212.94     23.52 o 
   6   1  13        1.20       13.01      9.25 o 
   7   1  13     1352.03     1296.27     47.65 o 
   8   1  13     1228.32     1105.72     35.52 o 
   9   1  13      171.48      139.97     12.69 o 
  10   1  13     2951.42     2954.07    102.37 o 
 -10   2  13     4117.51     4189.77     86.08 o 
  -9   2  13     1027.75      979.02     50.52 o 
  -8   2  13      846.99      845.03     47.35 o 
  -7   2  13     1490.68     1486.99     47.13 o 
  -6   2  13       45.85       57.21     10.17 o 
  -5   2  13     3256.64     3079.77     64.44 o 
  -4   2  13    13911.97    14786.25    183.94 o 
  -3   2  13     3964.87     4058.73     83.81 o 
  -2   2  13     4347.91     4038.59    114.24 o 
  -1   2  13    28234.29    28523.46    250.87 o 
   0   2  13     7406.69     7313.38    109.11 o 
   1   2  13      550.69      483.14     31.35 o 
   2   2  13     5649.29     5408.68     65.76 o 
   3   2  13     3732.29     3756.68     51.03 o 
   4   2  13      609.28      629.03     34.30 o 
   5   2  13     3655.31     3609.92     60.60 o 
   6   2  13     3097.29     3052.30     56.99 o 
   7   2  13      298.97      351.78     18.76 o 
   8   2  13     1155.51     1141.41     44.51 o 
   9   2  13     4012.73     4265.09     86.48 o 
  10   2  13      585.06      581.51     34.24 o 
 -10   3  13      842.35     1003.25     69.95 o 
  -9   3  13        0.71       34.05      9.68 o 
  -8   3  13       92.89      108.99     21.03 o 
  -7   3  13      291.99      288.90     23.84 o 
  -6   3  13       56.57       44.95     10.78 o 
  -5   3  13       25.00       28.53      7.44 o 
  -4   3  13      301.83      288.31     30.77 o 
  -3   3  13      586.91      473.38     37.51 o 
  -2   3  13      248.48      304.18     47.94 o 
  -1   3  13      280.83      358.15     37.23 o 
   0   3  13      224.46      297.00     30.64 o 
   1   3  13     2873.98     2701.83     78.53 o 
   2   3  13      542.31      383.48     56.67 o 
   3   3  13      453.53      388.06     59.98 o 
   4   3  13     3018.91     2892.63     58.02 o 
   5   3  13     6772.20     6777.32     97.98 o 
   6   3  13        4.00       -9.02      6.70 o 
   7   3  13       43.26        5.84      9.59 o 
   8   3  13       77.91       47.04     12.65 o 
   9   3  13      392.24      433.27     38.92 o 
  10   3  13      223.74      118.07     18.10 o 
 -10   4  13     3022.77     3211.71     86.73 o 
  -9   4  13        6.49       17.86      6.77 o 
  -8   4  13     1402.34     1401.35     30.36 o 
  -7   4  13     3891.70     3825.78     74.65 o 
  -6   4  13        2.86       18.99      6.76 o 
  -5   4  13     5399.36     5509.60    201.76 o 
  -4   4  13     9346.19     9777.46    101.71 o 
  -3   4  13     1689.24     1540.75     50.53 o 
  -2   4  13     1253.97     1135.79     48.78 o 
  -1   4  13    11805.57    11801.57    177.89 o 
   0   4  13     2524.44     2393.41     46.85 o 
   1   4  13     1288.95     1291.11     85.74 o 
   2   4  13     2529.65     2448.15     50.98 o 
   3   4  13      900.76      715.64    110.11 o 
   4   4  13      201.26      181.16     24.34 o 
   5   4  13     5909.23     5688.30     93.11 o 
   6   4  13     2496.68     2216.89     57.59 o 
   7   4  13       53.84       61.15     16.17 o 
   8   4  13      713.06      707.81     68.42 o 
   9   4  13     1675.33     1656.94     53.59 o 
  10   4  13      600.68      607.69     39.24 o 
 -10   5  13     2101.77     2026.02     93.94 o 
  -9   5  13     2931.73     3059.48    120.08 o 
  -8   5  13      313.09      286.11     26.24 o 
  -7   5  13       77.99      126.12     16.28 o 
  -6   5  13     6264.84     6450.91    126.67 o 
  -5   5  13     5551.17     5786.57    198.90 o 
  -4   5  13     1207.48     1191.68     35.80 o 
  -3   5  13      875.84      766.03     27.95 o 
  -2   5  13     3437.54     3665.78     72.21 o 
  -1   5  13     2422.77     2407.72     61.37 o 
   0   5  13     1279.51     1152.63     31.11 o 
   1   5  13     8142.60     7998.71    161.41 o 
   2   5  13      140.65      139.60     12.43 o 
   3   5  13     4157.90     4141.62     75.68 o 
   4   5  13    23507.14    24281.85    213.32 o 
   5   5  13     5336.93     5259.33     75.38 o 
   6   5  13      162.39      176.96     30.87 o 
   7   5  13     6102.02     6418.98     88.86 o 
   8   5  13     5197.13     5191.03    118.02 o 
   9   5  13       26.76       21.99     11.43 o 
  -9   6  13      747.81      792.68     43.49 o 
  -8   6  13      917.93      816.66     31.38 o 
  -7   6  13      329.77      329.47     34.14 o 
  -6   6  13     1576.40     1560.40     43.88 o 
  -5   6  13       97.16       87.06     12.68 o 
  -4   6  13     1089.00      948.27     29.11 o 
  -3   6  13     2916.54     3030.03     61.96 o 
  -2   6  13      316.38      309.43     18.93 o 
  -1   6  13     1110.82     1163.93     32.83 o 
   0   6  13      142.39      161.16     14.77 o 
   1   6  13      310.51      313.90     21.12 o 
   2   6  13      429.87      456.05     33.31 o 
   3   6  13     2396.94     2294.13     55.85 o 
   4   6  13      582.39      530.97     73.17 o 
   5   6  13     5318.84     5046.00     71.10 o 
   6   6  13     3051.51     2933.49     53.57 o 
   7   6  13     2176.79     2111.61     90.25 o 
   8   6  13       24.57       22.10      9.18 o 
   9   6  13      712.12      704.77     49.97 o 
  -9   7  13      209.03      186.57     22.02 o 
  -8   7  13      457.33      398.20     39.79 o 
  -7   7  13       16.27       26.63      9.49 o 
  -6   7  13      280.68      250.33     24.30 o 
  -5   7  13       34.03       30.95      7.23 o 
  -4   7  13      247.74      243.77     21.98 o 
  -3   7  13      235.71      292.33     25.42 o 
  -2   7  13      833.05      884.83     55.08 o 
  -1   7  13      782.48      788.51     63.20 o 
   0   7  13      511.13      566.78     29.32 o 
   1   7  13     8572.21     8612.28    222.85 o 
   2   7  13     5642.28     5377.21    203.93 o 
   3   7  13       92.61       99.39     14.34 o 
   4   7  13     2395.07     2394.68     50.25 o 
   5   7  13      696.46      804.98     46.56 o 
   6   7  13       11.81       37.89      9.41 o 
   7   7  13     3006.50     3100.23     76.70 o 
   8   7  13      118.22       81.91     17.91 o 
   9   7  13      208.21      178.06     28.14 o 
  -8   8  13     2313.31     2484.04     51.16 o 
  -7   8  13     3395.94     3676.17     88.08 o 
  -6   8  13      342.81      353.45     32.01 o 
  -5   8  13      436.68      377.05     40.19 o 
  -4   8  13     2946.29     3154.18    104.46 o 
  -3   8  13     4474.79     4885.72     92.38 o 
  -2   8  13     1834.46     1940.36     51.21 o 
  -1   8  13     2326.35     2443.19     69.90 o 
   0   8  13     3014.36     2990.96     58.92 o 
   1   8  13      141.54      124.63     13.91 o 
   2   8  13    10174.55    10082.40    115.09 o 
   3   8  13    11364.46    11276.05    202.56 o 
   4   8  13       39.53       57.97     20.69 o 
   5   8  13     3739.87     3779.68    101.32 o 
   6   8  13     4782.85     4760.75     83.29 o 
   7   8  13      387.59      366.39     23.28 o 
   8   8  13      387.65      383.04     35.21 o 
  -8   9  13      871.78      864.32    101.65 o 
  -7   9  13      259.07      247.34     26.82 o 
  -6   9  13     1926.31     1947.19     51.99 o 
  -5   9  13     1064.33     1016.56     53.85 o 
  -4   9  13      172.59      156.21     16.75 o 
  -3   9  13     4052.54     4339.90     83.48 o 
  -2   9  13     1737.04     1787.81     95.93 o 
  -1   9  13        1.74       11.02      7.33 o 
   0   9  13      459.84      538.09     45.72 o 
   1   9  13      468.71      477.90     27.78 o 
   2   9  13       30.86       26.29      8.36 o 
   3   9  13     1206.92     1097.22     43.88 o 
   4   9  13      523.05      504.91     42.91 o 
   5   9  13      483.06      448.09     67.60 o 
   6   9  13        3.09      -11.46     12.24 o 
   7   9  13      163.99      113.60     13.31 o 
  -7  10  13      190.89      185.15     24.28 o 
  -6  10  13      838.23      906.71     40.07 o 
  -5  10  13       24.39       49.50     14.56 o 
  -4  10  13      477.57      469.13     60.33 o 
  -3  10  13       10.98       18.09     10.73 o 
  -2  10  13      362.32      376.87     38.44 o 
  -1  10  13      832.77      840.63     57.53 o 
   0  10  13      181.33      203.96     26.18 o 
   1  10  13       21.03       23.13      7.42 o 
   2  10  13      863.11      878.90     71.06 o 
   3  10  13     3862.56     3635.68    132.96 o 
   4  10  13       47.91       38.91     14.02 o 
   5  10  13     1159.11     1156.79     80.83 o 
   6  10  13     1011.92      874.39     54.00 o 
  -6  11  13     2446.41     2437.57    120.04 o 
  -5  11  13     3463.06     3935.71    136.61 o 
  -4  11  13      630.61      578.63     40.28 o 
  -3  11  13      852.96      904.96     50.79 o 
  -2  11  13     1625.45     1752.92     63.71 o 
  -1  11  13      396.16      376.41     31.56 o 
   0  11  13     3447.55     3608.91     56.56 o 
   1  11  13     1863.16     1823.88     39.86 o 
   2  11  13      285.44      327.39     29.78 o 
   3  11  13     1058.91     1088.02     47.19 o 
   4  11  13     2212.11     2275.01     75.15 o 
   5  11  13     1085.06     1096.01     84.92 o 
  -4  12  13      790.49      790.76     32.41 o 
  -3  12  13       64.04       35.71      8.93 o 
  -2  12  13      480.24      483.21     33.60 o 
  -1  12  13     1697.79     1697.03    123.11 o 
   0  12  13      578.78      513.51     40.92 o 
   1  12  13      217.00      236.38     26.71 o 
   2  12  13      361.84      332.66     44.93 o 
   3  12  13     1254.56     1154.51     68.18 o 
   4  12  13      389.79      409.82     40.92 o 
  -2  13  13       16.07       42.90     10.80 o 
  -1  13  13       90.37       99.73     15.80 o 
   0  13  13        9.50        9.64      9.97 o 
   1  13  13        4.28       23.46      8.90 o 
   2  13  13      223.96      202.57     22.41 o 
 -10   0  14     1912.96     1657.15    101.40 o 
  -9   0  14     1302.35     1278.92     62.03 o 
  -8   0  14     3640.09     3744.25     90.69 o 
  -7   0  14    12191.71    12805.65    197.30 o 
  -6   0  14    18197.46    19210.34    238.43 o 
  -5   0  14      453.47      389.88     39.77 o 
  -4   0  14    11462.93    11831.94    152.94 o 
  -3   0  14     7681.67     7772.85    269.83 o 
  -2   0  14     6335.72     6579.71    116.26 o 
  -1   0  14      345.10      297.10     21.46 o 
   0   0  14      172.93       99.40      9.65 o 
   1   0  14     1918.60     1771.48     59.64 o 
   2   0  14     2134.32     2160.02     71.41 o 
   3   0  14     5023.67     5009.34     98.02 o 
   4   0  14     1206.06     1270.15     55.20 o 
   5   0  14     1965.42     2039.81     99.44 o 
   6   0  14     3948.74     4046.57     94.80 o 
   7   0  14     5619.82     5846.13    210.31 o 
   8   0  14     5579.39     5456.90    105.00 o 
   9   0  14      320.39      339.92     35.47 o 
  10   0  14     2254.11     2361.24     79.49 o 
 -10   1  14      206.59      166.49     19.25 o 
  -9   1  14      903.57      983.92     51.36 o 
  -8   1  14     3017.80     2938.09     93.22 o 
  -7   1  14      491.41      478.12     45.94 o 
  -6   1  14      365.15      380.64     28.15 o 
  -5   1  14     7876.54     8232.44    137.19 o 
  -4   1  14     1815.49     1788.55     44.11 o 
  -3   1  14      104.66      117.32     12.48 o 
  -2   1  14        3.93       15.00      7.11 o 
  -1   1  14     7441.78     7467.70    201.71 o 
   0   1  14      775.61      676.99     46.33 o 
   1   1  14     1955.43     1556.51     43.55 o 
   2   1  14     2463.59     2338.36     54.74 o 
   3   1  14     1972.83     1786.70     62.03 o 
   4   1  14     4683.98     4889.84     74.34 o 
   5   1  14     7613.18     7729.93    109.65 o 
   6   1  14      312.38      283.55     31.43 o 
   7   1  14       45.07        8.22      9.44 o 
   8   1  14     1246.41     1190.18     37.14 o 
   9   1  14     2386.25     2304.67     62.61 o 
  10   1  14       11.33       13.58     14.74 o 
 -10   2  14        5.06       39.18     11.26 o 
  -9   2  14      491.47      476.88     30.58 o 
  -8   2  14       39.31       42.94     10.26 o 
  -7   2  14     4524.35     4480.65     63.48 o 
  -6   2  14     1509.63     1410.27     41.62 o 
  -5   2  14      869.82      799.03     27.23 o 
  -4   2  14     4132.56     4167.13     80.88 o 
  -3   2  14    15010.34    15470.52    228.93 o 
  -2   2  14      212.65      267.46     31.03 o 
  -1   2  14      980.25      935.60     53.18 o 
   0   2  14      238.01      239.77     49.46 o 
   1   2  14     5823.56     5725.64     58.82 o 
   2   2  14        0.24        1.60      4.04 o 
   3   2  14       79.37       68.23     16.38 o 
   4   2  14      324.56      323.86     36.98 o 
   5   2  14      289.86      214.00     22.25 o 
   6   2  14       88.42       78.37      9.22 o 
   7   2  14     1032.20      885.16     58.93 o 
   8   2  14       25.41        9.63     12.95 o 
   9   2  14       15.56       -1.31      8.03 o 
  10   2  14     2072.44     2070.17     95.06 o 
 -10   3  14      363.78      354.88     28.00 o 
  -9   3  14       65.25       88.00     13.33 o 
  -8   3  14     4940.29     5023.68     75.67 o 
  -7   3  14      696.42      629.88     24.64 o 
  -6   3  14     2980.58     2997.18     48.86 o 
  -5   3  14     5339.78     5372.02     84.08 o 
  -4   3  14     7139.11     7337.47    157.10 o 
  -3   3  14       25.49       19.56      9.75 o 
  -1   3  14    10336.71    10581.42    176.48 o 
   0   3  14     1715.96     1617.40     83.67 o 
   1   3  14     2192.13     2132.53     41.81 o 
   2   3  14    11984.19    12745.87    111.42 o 
   3   3  14      403.97      429.48     30.00 o 
   4   3  14       31.44       18.18      6.17 o 
   5   3  14     6109.58     6186.36     92.70 o 
   6   3  14     3154.21     3148.95     54.05 o 
   7   3  14     2874.94     2896.37     59.62 o 
   8   3  14     2834.41     2944.44     64.12 o 
   9   3  14     2488.39     2455.08     90.74 o 
  10   3  14      248.46      237.47     19.09 o 
 -10   4  14      363.65      351.48     27.43 o 
  -9   4  14      987.64      892.14     51.71 o 
  -8   4  14      587.14      544.27     24.11 o 
  -7   4  14     1944.78     2068.51     48.70 o 
  -6   4  14     2129.07     2025.62     51.51 o 
  -5   4  14      422.26      415.97     37.86 o 
  -4   4  14      112.81       90.48     15.54 o 
  -3   4  14     2620.73     2537.09     52.15 o 
  -2   4  14     2082.41     2194.85     78.11 o 
  -1   4  14      573.87      605.31     96.48 o 
   0   4  14     6795.26     6992.26    106.18 o 
   1   4  14    12788.12    12891.37    270.68 o 
   2   4  14      862.51      846.86     35.29 o 
   3   4  14    13405.05    13746.97    138.21 o 
   4   4  14     4160.39     4111.69     74.49 o 
   5   4  14     3487.73     3031.61    133.13 o 
   6   4  14     4938.95     4769.96     78.18 o 
   7   4  14     1283.49     1416.20     75.90 o 
   8   4  14      864.45      874.93     39.80 o 
   9   4  14      372.89      320.03     25.79 o 
 -10   5  14      203.33      217.03     31.84 o 
  -9   5  14      339.97      345.82     25.96 o 
  -8   5  14        6.32       17.04      4.99 o 
  -7   5  14      183.78      139.29     18.92 o 
  -6   5  14       24.07       28.90      8.62 o 
  -5   5  14     5391.47     5505.37     87.97 o 
  -4   5  14      439.56      411.90     33.44 o 
  -3   5  14       92.49       89.21     11.36 o 
  -2   5  14      166.96      193.34     21.11 o 
  -1   5  14     2999.65     2995.67     85.26 o 
   0   5  14      682.48      711.27     23.61 o 
   1   5  14      379.45      401.09     45.72 o 
   2   5  14      870.94      742.38     26.74 o 
   3   5  14        3.63       29.09     16.02 o 
   4   5  14     1260.68     1061.37     55.57 o 
   5   5  14     2704.28     2561.55     71.98 o 
   6   5  14       55.06       41.04     12.36 o 
   7   5  14       70.20       42.10     14.62 o 
   8   5  14      812.02      779.51     51.89 o 
   9   5  14     1688.28     1549.89     60.94 o 
  -9   6  14      781.75      785.28     50.86 o 
  -8   6  14       23.23       31.56     10.61 o 
  -7   6  14       21.27       27.42      7.99 o 
  -6   6  14     2662.48     2691.74     62.21 o 
  -5   6  14      608.79      555.20     47.43 o 
  -4   6  14      966.34      838.57     18.14 o 
  -3   6  14     3010.91     3303.81     79.68 o 
  -2   6  14     2422.74     2623.74     56.18 o 
  -1   6  14     1106.80     1000.00     32.09 o 
   0   6  14    20050.53    21357.66    261.97 o 
   1   6  14     3555.25     3695.50     92.65 o 
   2   6  14      173.97      200.43     28.75 o 
   3   6  14     4212.98     4256.41     77.54 o 
   4   6  14     8150.55     8238.47    112.76 o 
   5   6  14      107.61       95.67     14.62 o 
   6   6  14      875.71      826.56     60.52 o 
   7   6  14     3126.76     3055.29     49.04 o 
   8   6  14        2.90        7.06      7.93 o 
   9   6  14     3746.69     4004.43     87.17 o 
  -9   7  14      856.99      859.40     54.82 o 
  -8   7  14     1446.03     1400.27     55.95 o 
  -7   7  14     1711.96     1718.82     37.57 o 
  -6   7  14      171.23      168.23     22.42 o 
  -5   7  14     1544.66     1499.69     45.12 o 
  -4   7  14      457.11      410.03     26.91 o 
  -3   7  14      206.80      221.19     30.56 o 
  -2   7  14     4699.31     5038.33    125.68 o 
  -1   7  14     7338.87     7904.83    122.46 o 
   0   7  14        4.45       16.39      6.89 o 
   1   7  14     8146.65     8154.64    123.72 o 
   2   7  14    11278.85    10886.46    222.87 o 
   3   7  14     8917.84     8572.77    274.36 o 
   4   7  14      179.01      200.87     17.14 o 
   5   7  14     4164.25     4100.25     71.48 o 
   6   7  14       57.01       60.68     10.27 o 
   7   7  14        0.71        3.31      9.21 o 
   8   7  14     2266.75     2114.48     61.33 o 
  -8   8  14       58.11       26.61      9.23 o 
  -7   8  14      467.62      442.15     67.49 o 
  -6   8  14      157.14      135.89     18.62 o 
  -5   8  14      335.04      323.50     26.80 o 
  -4   8  14      447.83      436.73     55.56 o 
  -3   8  14      532.17      539.03     29.84 o 
  -2   8  14       12.72       25.18      8.15 o 
  -1   8  14      280.07      264.70     19.50 o 
   0   8  14      152.04      175.92     17.41 o 
   1   8  14      100.93       78.79      9.52 o 
   2   8  14      108.44       70.37     11.84 o 
   3   8  14     1354.58     1214.21     45.27 o 
   4   8  14      171.24      213.76     21.32 o 
   5   8  14       15.13       22.17      6.98 o 
   6   8  14      553.53      598.77     37.09 o 
   7   8  14      542.51      527.41     34.53 o 
   8   8  14      198.59      197.03     24.18 o 
  -7   9  14      805.20      784.50     53.55 o 
  -6   9  14       14.84       23.64      8.82 o 
  -5   9  14       19.83       36.48      8.53 o 
  -4   9  14     4785.61     5482.43     87.67 o 
  -3   9  14      579.24      541.45     60.08 o 
  -2   9  14     3023.65     3153.52     97.89 o 
  -1   9  14     1698.56     1758.96     56.24 o 
   0   9  14        0.54       14.21      6.77 o 
   1   9  14     2100.36     2028.14     62.37 o 
   2   9  14     5918.37     6245.78    307.98 o 
   3   9  14        2.99        5.39     15.76 o 
   4   9  14     1432.39     1317.09     43.02 o 
   5   9  14     4386.60     4523.77    103.78 o 
   6   9  14     4008.86     3905.59     77.94 o 
   7   9  14      258.29      236.74     21.55 o 
  -7  10  14     2245.72     2194.05     91.67 o 
  -6  10  14     2164.49     2394.01     61.34 o 
  -5  10  14      170.86      133.97     21.41 o 
  -4  10  14     1109.07     1068.37     56.85 o 
  -3  10  14     2767.26     2905.43     84.11 o 
  -2  10  14      102.25      117.24     14.73 o 
  -1  10  14      879.11      871.04     49.55 o 
   0  10  14     2196.21     2238.03     60.28 o 
   1  10  14     1540.18     1501.74     75.21 o 
   2  10  14     1189.32     1172.41     53.16 o 
   3  10  14     2229.90     2280.91     60.07 o 
   4  10  14      971.97      928.97     68.32 o 
   5  10  14      819.20      783.32     55.16 o 
   6  10  14     1638.64     1468.23     94.81 o 
  -5  11  14      344.32      327.01     26.59 o 
  -4  11  14       48.98       65.40     10.19 o 
  -3  11  14      270.46      205.25     28.47 o 
  -2  11  14       23.73       20.53      8.39 o 
  -1  11  14     2005.37     2047.79     45.07 o 
   0  11  14      454.99      423.37     28.50 o 
   1  11  14        1.48       11.37      6.17 o 
   2  11  14      114.91      108.89     13.31 o 
   3  11  14     1215.74     1193.79     70.12 o 
   4  11  14      103.28       96.21     12.31 o 
   5  11  14       12.56       19.33     17.86 o 
  -4  12  14     1837.65     2042.27    110.32 o 
  -3  12  14      363.36      341.44     28.45 o 
  -2  12  14      184.07      147.67     27.48 o 
  -1  12  14      558.11      574.93     51.01 o 
   0  12  14     4019.41     4216.40     74.65 o 
   1  12  14      539.35      498.46     45.64 o 
   2  12  14       54.50       72.71     13.91 o 
   3  12  14      168.18      151.47     13.17 o 
   4  12  14      462.97      466.35     49.96 o 
  -1  13  14     1758.11     1540.78    134.90 o 
   0  13  14      242.60      216.89     24.98 o 
   1  13  14     1231.80     1311.24     40.86 o 
 -10   1  15     2068.88     2087.21     51.09 o 
  -9   1  15       69.46       66.26      9.51 o 
  -8   1  15     5087.05     5178.23     70.95 o 
  -7   1  15     6206.80     6619.59    117.81 o 
  -6   1  15     1053.49      915.00     43.70 o 
  -5   1  15     2275.67     2289.82     45.46 o 
  -4   1  15     5966.33     5781.67    127.07 o 
  -3   1  15     3177.63     3310.94     76.41 o 
  -2   1  15      620.10      643.56     23.49 o 
  -1   1  15     1460.17     1312.71     74.39 o 
   0   1  15     1872.63     1672.80     50.87 o 
   1   1  15      333.56      321.75     20.87 o 
   2   1  15     2232.50     2189.92     46.51 o 
   3   1  15     5600.38     5343.76     64.47 o 
   4   1  15       16.87       18.34      6.45 o 
   5   1  15       32.89       33.13      7.61 o 
   6   1  15     6177.45     6372.11     79.50 o 
   7   1  15     6026.24     6080.15     95.66 o 
   8   1  15       23.00       13.65      6.91 o 
   9   1  15     2712.24     2706.64     61.56 o 
  10   1  15     2357.92     2485.36     67.04 o 
 -10   2  15      924.65      902.68     60.24 o 
  -9   2  15     3496.30     3719.69     55.32 o 
  -8   2  15     5332.86     5561.55     78.29 o 
  -7   2  15      135.74      159.63     18.20 o 
  -6   2  15     2771.41     2688.87     41.59 o 
  -5   2  15     5689.49     5583.79    106.12 o 
  -4   2  15      900.23      752.16     30.60 o 
  -3   2  15     5055.90     5002.93     79.77 o 
  -2   2  15    10062.94    10473.19    143.08 o 
  -1   2  15     4630.21     4793.60    106.82 o 
   0   2  15     4498.60     4911.52    157.30 o 
   1   2  15    11293.46    11420.04    220.63 o 
   2   2  15     3502.11     3418.09     68.63 o 
   3   2  15      153.56      169.21     16.11 o 
   4   2  15     3424.57     3333.20     59.86 o 
   5   2  15     4464.32     4575.76     78.36 o 
   6   2  15        9.73       16.30      7.97 o 
   7   2  15     4266.93     4212.46     69.38 o 
   8   2  15     3549.40     3614.87     55.08 o 
   9   2  15      398.98      458.26     25.43 o 
  10   2  15     1001.45      916.19     49.09 o 
 -10   3  15       15.79       25.05     14.54 o 
  -9   3  15      162.80      157.09     20.13 o 
  -8   3  15     1632.79     1495.55     34.30 o 
  -7   3  15      441.62      423.47     31.13 o 
  -6   3  15       55.93       54.01      8.20 o 
  -5   3  15       14.56       18.77      8.07 o 
  -4   3  15     1491.44     1506.36     50.88 o 
  -3   3  15      162.22      161.65     18.37 o 
  -2   3  15      767.35      798.65     52.43 o 
  -1   3  15    11166.68    11635.78    192.17 o 
   0   3  15    10846.46    11291.46    153.74 o 
   1   3  15     2881.33     2958.43     72.89 o 
   2   3  15      561.02      436.60     74.90 o 
   3   3  15      612.25      392.81     88.63 o 
   4   3  15      117.44       59.77     15.11 o 
   5   3  15        6.82       -6.74      9.93 o 
   6   3  15        7.16       -4.92      6.68 o 
   7   3  15     1787.38     1555.16     53.48 o 
   8   3  15     2028.03     1999.83     72.24 o 
   9   3  15      201.65      166.88     15.36 o 
  10   3  15       10.13       13.93      7.49 o 
 -10   4  15      514.97      487.58     32.37 o 
  -9   4  15     4089.61     4265.72     82.54 o 
  -8   4  15     2508.36     2587.32     53.78 o 
  -7   4  15       82.04       89.85     19.21 o 
  -6   4  15     2638.08     2819.23     57.24 o 
  -5   4  15     7744.56     8302.49    176.27 o 
  -4   4  15       66.48       83.48     14.14 o 
  -3   4  15       10.14        9.29      4.89 o 
  -2   4  15     1877.35     2001.73     77.03 o 
  -1   4  15      690.88      794.11    110.59 o 
   0   4  15     1412.26     1473.64     62.03 o 
   1   4  15     1784.48     1735.55     38.32 o 
   2   4  15       27.17       33.23      8.54 o 
   3   4  15     3989.47     3764.06     80.20 o 
   4   4  15     6172.81     6020.32     94.74 o 
   5   4  15    10080.50    10344.82    122.28 o 
   6   4  15      109.74       42.69     22.96 o 
   7   4  15      914.09      985.22     67.33 o 
   8   4  15     3955.02     4081.79     70.58 o 
   9   4  15     1713.12     1766.18     93.70 o 
  -9   5  15      162.94      128.20     29.54 o 
  -8   5  15      503.84      471.28     39.60 o 
  -7   5  15     1563.79     1644.24     53.23 o 
  -6   5  15     6185.36     6293.62    126.92 o 
  -5   5  15       52.87       40.01      7.46 o 
  -4   5  15     5973.17     6148.40    151.69 o 
  -3   5  15     2744.69     2604.25    113.01 o 
  -2   5  15        9.70       26.43     12.92 o 
  -1   5  15     7155.08     7524.24    187.62 o 
   0   5  15     8668.27     9155.05     95.29 o 
   1   5  15      245.27      313.27     24.68 o 
   2   5  15    10606.22    10419.13     98.56 o 
   3   5  15     9015.54     9599.29    133.92 o 
   4   5  15      512.97      547.82     30.96 o 
   5   5  15     3984.89     3923.65     54.61 o 
   6   5  15     4832.14     4913.24     79.83 o 
   7   5  15     1245.03     1292.01     53.29 o 
   8   5  15      172.33      157.09     19.78 o 
   9   5  15     1857.50     1852.07     83.69 o 
  -9   6  15      147.85      108.87     23.98 o 
  -8   6  15       49.67       16.61      7.73 o 
  -7   6  15      152.65      133.45     17.00 o 
  -6   6  15        9.03       14.09      4.93 o 
  -5   6  15      638.83      599.38     51.01 o 
  -4   6  15       81.66       81.93      9.69 o 
  -3   6  15       61.59       60.94     10.60 o 
  -2   6  15     1365.48     1359.69     42.67 o 
  -1   6  15      167.73      120.19     20.45 o 
   0   6  15      400.41      456.59     25.25 o 
   1   6  15     1137.47     1166.61     41.36 o 
   2   6  15     1153.02     1078.89     75.84 o 
   3   6  15        4.57        4.41      5.32 o 
   4   6  15     1172.06     1037.21     36.56 o 
   5   6  15        5.40       -9.89      6.60 o 
   6   6  15      145.96      162.83     20.03 o 
   7   6  15      282.78      268.21     25.63 o 
   8   6  15      601.48      611.37     34.47 o 
   9   6  15       86.14       52.15     22.41 o 
  -9   7  15      139.66       97.93     17.10 o 
  -8   7  15       27.63       31.91      9.01 o 
  -7   7  15     1051.83     1157.17     40.64 o 
  -6   7  15      459.69      474.12     38.47 o 
  -5   7  15       10.36       18.30     13.00 o 
  -4   7  15     1525.33     1526.26     39.84 o 
  -3   7  15     2811.76     2993.36     90.10 o 
  -2   7  15      307.03      324.81     26.48 o 
  -1   7  15      766.32      756.49     54.62 o 
   0   7  15     4918.55     5063.99     68.15 o 
   1   7  15      365.60      421.37     32.23 o 
   2   7  15     4094.83     3725.25    102.25 o 
   3   7  15     4442.72     4172.97     66.94 o 
   4   7  15      489.11      544.69     35.81 o 
   5   7  15      533.06      538.80     29.71 o 
   6   7  15      120.91      123.78     15.62 o 
   7   7  15       99.12      113.77     13.54 o 
   8   7  15     1200.76     1214.02     68.43 o 
  -8   8  15      942.25      859.43    108.13 o 
  -7   8  15       35.27       47.78     14.46 o 
  -6   8  15     1554.57     1562.56     34.96 o 
  -5   8  15     2374.29     2654.51     78.20 o 
  -4   8  15       31.50       36.61     10.41 o 
  -3   8  15     5076.88     5297.00    118.54 o 
  -2   8  15    14287.57    15273.02    432.32 o 
  -1   8  15     2076.29     2103.36     57.24 o 
   0   8  15      264.62      263.16     19.12 o 
   1   8  15     6713.67     6536.73     91.45 o 
   2   8  15     8411.27     8362.37    145.48 o 
   3   8  15      118.50      183.69     17.29 o 
   4   8  15     2510.81     2436.92     75.26 o 
   5   8  15     1338.33     1287.71     42.37 o 
   6   8  15      712.98      782.69     42.53 o 
   7   8  15     3555.18     3603.94     78.12 o 
   8   8  15      692.43      687.56     47.53 o 
  -7   9  15     1063.06     1000.40     40.22 o 
  -6   9  15       12.20       33.15      7.08 o 
  -5   9  15      803.11      831.29     48.10 o 
  -4   9  15     1783.34     1758.54     30.90 o 
  -3   9  15        4.69       19.89      5.87 o 
  -2   9  15      391.70      377.09     26.27 o 
  -1   9  15     1546.79     1495.30     58.07 o 
   0   9  15     1541.90     1569.50     59.04 o 
   1   9  15     1803.37     1872.73     63.08 o 
   2   9  15      116.93      129.72     14.01 o 
   3   9  15        2.34       21.51      5.31 o 
   4   9  15       24.04       33.29     11.41 o 
   5   9  15        9.35      -11.84      9.75 o 
   6   9  15      557.29      390.21    137.09 o 
   7   9  15      144.00       73.47     20.23 o 
  -6  10  15       45.06       14.00      7.62 o 
  -5  10  15      658.54      672.75     85.79 o 
  -4  10  15      330.93      299.08     30.13 o 
  -3  10  15     1035.27      998.27     53.19 o 
  -2  10  15     2117.53     2371.20     71.21 o 
  -1  10  15     1882.94     2044.96     72.15 o 
   0  10  15      309.46      284.73     24.13 o 
   1  10  15     1570.79     1662.99     62.18 o 
   2  10  15     1164.31     1218.63     59.36 o 
   3  10  15       31.57       31.45      6.87 o 
   4  10  15     2194.81     2209.53     84.64 o 
   5  10  15      157.82       97.99     17.75 o 
   6  10  15      434.72      425.11     38.91 o 
  -5  11  15     1220.93     1277.57     39.47 o 
  -4  11  15     4731.79     4937.52     99.06 o 
  -3  11  15      104.04      105.91     13.38 o 
  -2  11  15      376.75      350.73     40.97 o 
  -1  11  15     3008.30     3383.76     54.05 o 
   0  11  15     4537.37     4758.22     79.01 o 
   1  11  15      110.46       87.86     11.46 o 
   2  11  15      402.54      401.41     33.17 o 
   3  11  15     2040.83     2161.51    116.21 o 
   4  11  15      462.83      474.28     35.70 o 
   5  11  15      564.25      529.45     43.22 o 
  -4  12  15      302.25      295.83     34.74 o 
  -3  12  15      499.97      544.32     53.26 o 
  -2  12  15      371.32      362.91     54.27 o 
  -1  12  15      309.25      246.94     33.14 o 
   0  12  15      546.95      508.51     57.76 o 
   1  12  15      718.43      752.67     98.98 o 
   2  12  15      333.52      288.84     23.78 o 
   3  12  15      201.89      190.66     25.54 o 
 -10   0  16     3254.57     3093.58    132.12 o 
  -9   0  16     1902.06     1894.18     85.35 o 
  -8   0  16     5452.85     5636.02    107.77 o 
  -7   0  16     2826.58     2828.97    106.45 o 
  -6   0  16      369.31      341.51     36.53 o 
  -5   0  16     8758.27     9029.57    188.73 o 
  -4   0  16     4978.29     4986.55    106.19 o 
  -3   0  16       43.95       28.73      6.45 o 
  -2   0  16      177.05      187.29     19.71 o 
  -1   0  16     2348.74     2098.18     69.88 o 
   0   0  16        9.34       14.67      4.73 o 
   1   0  16      662.08      555.70     46.45 o 
   2   0  16     8646.52     8889.57    154.88 o 
   3   0  16    19616.30    20756.88    320.67 o 
   4   0  16     2983.43     3056.28     76.24 o 
   5   0  16    14195.49    15207.53    261.01 o 
   6   0  16     6247.63     6485.78    106.32 o 
   7   0  16     3994.79     3983.36     80.31 o 
   8   0  16     1051.69     1074.39     57.75 o 
   9   0  16     2817.61     2751.04    106.65 o 
  10   0  16       34.45       45.48     15.14 o 
 -10   1  16     1520.32     1432.01     83.60 o 
  -9   1  16     1224.09     1157.50     44.34 o 
  -8   1  16        1.00        5.61      5.92 o 
  -7   1  16       73.51       74.55     10.91 o 
  -6   1  16     2304.08     2271.77     53.33 o 
  -5   1  16      890.80      766.25     21.02 o 
  -4   1  16      265.52      268.28     26.26 o 
  -3   1  16       19.82       19.24     14.42 o 
  -2   1  16      509.55      437.88     25.16 o 
  -1   1  16       28.04       13.28      2.21 o 
   0   1  16     5670.41     5428.50    100.36 o 
   1   1  16        2.72       26.38      8.35 o 
   2   1  16      239.56      202.48     29.79 o 
   3   1  16     3088.89     3005.28     72.93 o 
   4   1  16    11609.24    12301.29    109.32 o 
   5   1  16      562.49      582.19     33.00 o 
   6   1  16      110.52      108.35     16.47 o 
   7   1  16      979.15      848.25     38.18 o 
   8   1  16     2342.65     2238.51     42.50 o 
   9   1  16       31.71       31.64      6.74 o 
  10   1  16       72.74       21.70      6.86 o 
 -10   2  16        0.76       26.69      7.05 o 
  -9   2  16      227.17      200.85     22.51 o 
  -8   2  16     1562.64     1618.18     64.22 o 
  -7   2  16       25.61       34.07      9.59 o 
  -6   2  16     1760.74     1765.36     55.83 o 
  -5   2  16       23.56       39.51      9.82 o 
  -4   2  16      502.94      432.34     22.05 o 
  -3   2  16      376.78      302.21     26.26 o 
  -2   2  16     4972.50     4808.30     80.46 o 
  -1   2  16       61.21       61.09     12.18 o 
   0   2  16        5.97       19.38      6.32 o 
   1   2  16       51.89       34.46      8.12 o 
   2   2  16     4031.15     4043.43     52.42 o 
   3   2  16      627.68      627.23     33.08 o 
   4   2  16      510.49      495.09     29.62 o 
   5   2  16       41.67       28.56      8.40 o 
   6   2  16      857.87      773.93     47.65 o 
   7   2  16        8.17        2.26      5.58 o 
   8   2  16      397.01      378.12     24.93 o 
   9   2  16      240.95      238.49     21.12 o 
 -10   3  16     1617.96     1658.19     58.99 o 
  -9   3  16     3053.80     3102.41     76.15 o 
  -8   3  16     2335.29     2263.64     33.93 o 
  -7   3  16     2088.05     2088.11     41.44 o 
  -6   3  16     2482.94     2427.37     63.85 o 
  -5   3  16     1057.53      881.14     44.28 o 
  -4   3  16      758.80      653.18     13.59 o 
  -3   3  16     8190.72     8066.64    337.30 o 
  -2   3  16     1927.44     1881.91    114.58 o 
  -1   3  16      356.44      385.34     42.08 o 
   0   3  16     6158.87     6223.01     99.18 o 
   1   3  16    15365.52    15508.07    163.22 o 
   2   3  16     1955.25     1902.88     43.59 o 
   3   3  16     4369.36     4366.12     78.30 o 
   4   3  16     6336.73     6687.33     96.68 o 
   5   3  16     6495.37     6599.05     80.94 o 
   6   3  16     1839.12     1864.95     48.28 o 
   7   3  16     3229.36     3229.78     68.22 o 
   8   3  16       42.74       50.58     10.46 o 
   9   3  16        6.84       23.13      6.91 o 
  -9   4  16      183.83      185.43     17.16 o 
  -8   4  16     1108.00     1103.62     63.41 o 
  -7   4  16      683.04      638.63     78.78 o 
  -6   4  16      199.04      180.35     19.63 o 
  -5   4  16     2206.83     2129.04     76.02 o 
  -4   4  16     8607.71     8502.92    144.49 o 
  -3   4  16      414.35      347.01     50.71 o 
  -2   4  16     5855.23     5781.83    195.28 o 
  -1   4  16     7765.32     7586.67    138.42 o 
   0   4  16     3518.93     3572.63    107.54 o 
   1   4  16      582.67      522.41     28.65 o 
   2   4  16     5301.57     5320.06     83.05 o 
   3   4  16      107.68       85.98     13.30 o 
   4   4  16     2772.18     2448.74     60.92 o 
   5   4  16      806.37      693.19     35.76 o 
   6   4  16     1312.80     1114.92     70.00 o 
   7   4  16     2341.12     2254.93     66.80 o 
   8   4  16     1118.83     1084.12     41.40 o 
   9   4  16      270.51      275.44     20.76 o 
  -9   5  16      499.64      503.38     37.39 o 
  -8   5  16        0.38        6.66      7.47 o 
  -7   5  16      883.80      825.71     32.55 o 
  -6   5  16       24.93       22.20      6.33 o 
  -5   5  16      225.13      202.19     22.34 o 
  -4   5  16      292.44      270.62     19.61 o 
  -3   5  16     2077.61     2125.07     95.29 o 
  -2   5  16        0.12       41.40     13.31 o 
  -1   5  16      358.36      388.38     39.91 o 
   0   5  16     3628.53     3811.90    187.68 o 
   1   5  16       22.59       13.70      5.94 o 
   2   5  16      791.02      732.59     30.89 o 
   3   5  16      213.66      170.74     21.19 o 
   4   5  16      263.07      272.37     23.76 o 
   5   5  16      626.66      528.30     63.41 o 
   6   5  16       67.52       38.31      8.98 o 
   7   5  16        0.39       34.00      7.96 o 
   8   5  16      698.33      761.38     42.65 o 
   9   5  16      315.73      278.14     38.79 o 
  -9   6  16      234.42      207.22     27.76 o 
  -8   6  16     1124.19     1081.01     61.12 o 
  -7   6  16     2867.64     3160.84    148.77 o 
  -6   6  16      306.74      309.40     31.53 o 
  -5   6  16     6857.73     7092.08    239.73 o 
  -4   6  16     6640.28     6886.84    108.48 o 
  -3   6  16       56.93       44.83      6.51 o 
  -2   6  16     5112.77     5122.47    108.08 o 
  -1   6  16    14075.39    14513.18    192.60 o 
   0   6  16      852.96      790.28     25.36 o 
   1   6  16     7425.33     7885.58    123.05 o 
   2   6  16     7090.80     7058.48     96.18 o 
   3   6  16     3692.70     3742.83     54.58 o 
   4   6  16     1913.59     1901.89     43.01 o 
   5   6  16     4787.20     5050.56     81.69 o 
   6   6  16       23.58        9.76      8.28 o 
   7   6  16       13.76       23.07      9.67 o 
   8   6  16     2045.31     1983.53     76.07 o 
  -8   7  16       32.26       32.68      7.90 o 
  -7   7  16     1173.83     1022.55     47.77 o 
  -6   7  16     2319.19     2231.40     35.13 o 
  -5   7  16      951.05      866.76     65.08 o 
  -4   7  16     2716.73     2696.91     59.55 o 
  -3   7  16     6770.70     7214.53    110.30 o 
  -2   7  16    10085.73    10786.19    251.87 o 
  -1   7  16       20.31       16.36      6.71 o 
   0   7  16     6976.21     7290.04     96.53 o 
   1   7  16      360.03      376.53     24.42 o 
   2   7  16        1.78       19.04     19.03 o 
   3   7  16     1503.54     1381.51     46.36 o 
   4   7  16     2322.30     2231.88     48.53 o 
   5   7  16     1216.05     1195.34     61.66 o 
   6   7  16     1321.79     1425.10     70.93 o 
   7   7  16     1520.44     1519.39     74.72 o 
   8   7  16      269.13      261.72     18.93 o 
  -8   8  16       16.94       20.98      5.80 o 
  -7   8  16      753.40      709.72     48.59 o 
  -6   8  16       85.96      123.72     17.25 o 
  -5   8  16      310.82      380.36     43.76 o 
  -4   8  16      149.91      133.02     20.25 o 
  -3   8  16      709.34      655.52     23.70 o 
  -2   8  16      723.38      645.84     51.83 o 
  -1   8  16      387.38      383.25     28.57 o 
   0   8  16      195.25      177.64     14.41 o 
   1   8  16     3189.27     3138.82     53.55 o 
   2   8  16     2094.37     2036.12     63.08 o 
   3   8  16      152.90      166.14     17.43 o 
   4   8  16       45.29       47.16     11.34 o 
   5   8  16        1.75        5.32      6.01 o 
   6   8  16       42.51       48.15      9.35 o 
   7   8  16        2.33        4.01     14.70 o 
  -7   9  16     1295.05     1258.00     48.24 o 
  -6   9  16     3085.40     3330.87    106.76 o 
  -5   9  16     1927.17     1921.52     73.14 o 
  -4   9  16      424.46      398.97     40.73 o 
  -3   9  16     4793.80     5250.91    108.13 o 
  -2   9  16     4644.70     5009.53    144.88 o 
  -1   9  16        5.46       13.92      5.51 o 
   0   9  16     1397.57     1437.68     42.75 o 
   1   9  16     2760.82     2728.76     68.86 o 
   2   9  16      322.36      319.57     20.79 o 
   3   9  16     2456.82     2601.91     59.00 o 
   4   9  16     1778.15     1790.63     70.61 o 
   5   9  16      219.57      262.89     25.42 o 
   6   9  16     2016.25     2017.26    242.99 o 
   7   9  16     3780.31     3929.61     85.69 o 
  -6  10  16      315.04      386.58     38.00 o 
  -5  10  16      981.54     1161.99     97.20 o 
  -4  10  16     3204.00     3127.04     84.25 o 
  -3  10  16      368.25      346.91     30.72 o 
  -2  10  16      907.34      864.27     68.09 o 
  -1  10  16      372.55      298.39     35.63 o 
   0  10  16      495.66      455.36     43.06 o 
   1  10  16      191.59      186.02     21.03 o 
   2  10  16     2031.76     1979.02     30.11 o 
   3  10  16        6.69       26.01      9.76 o 
   4  10  16      179.86      195.29     21.33 o 
   5  10  16     3042.81     3110.75     80.46 o 
   6  10  16     4904.55     4896.60    191.07 o 
  -5  11  16        4.96       -3.43     14.79 o 
  -4  11  16        2.21       22.04     10.13 o 
  -3  11  16        8.20       14.16      5.57 o 
  -2  11  16      247.89      215.33     25.08 o 
  -1  11  16       77.86       86.29     11.88 o 
   0  11  16      246.56      236.65     32.51 o 
   1  11  16        0.25        3.39      6.28 o 
   2  11  16        0.14       19.55      8.04 o 
   3  11  16      476.27      432.50     34.44 o 
   4  11  16      166.58      163.50     19.10 o 
  -3  12  16       20.98       62.67     16.18 o 
  -2  12  16       88.62       83.39     22.54 o 
  -1  12  16     2452.76     2787.41     99.37 o 
   0  12  16     1146.08     1110.19     49.47 o 
   1  12  16        3.66        4.44      5.69 o 
   2  12  16      108.01      100.35     13.36 o 
   3  12  16      446.79      468.21     34.18 o 
 -10   1  17        2.35       20.91      7.30 o 
  -9   1  17     1267.58     1203.92     91.32 o 
  -8   1  17      772.92      732.86     53.38 o 
  -7   1  17      497.23      482.41     30.08 o 
  -6   1  17     2546.95     2617.90     41.01 o 
  -5   1  17      351.30      364.96     21.21 o 
  -4   1  17      194.84      174.36     30.56 o 
  -3   1  17     1528.55     1356.99     28.59 o 
  -2   1  17     7742.09     7768.08     79.55 o 
  -1   1  17     3783.02     3774.67     52.02 o 
   0   1  17       66.75       69.32      8.63 o 
   1   1  17     5980.24     6235.18     82.69 o 
   2   1  17     8331.89     8852.61    106.85 o 
   3   1  17     3781.01     3585.46     59.38 o 
   4   1  17     2253.95     2077.11     86.74 o 
   5   1  17     1981.57     1883.25     65.99 o 
   6   1  17      959.29     1022.38     30.90 o 
   7   1  17     2245.81     2113.79     47.35 o 
   8   1  17     4885.84     4836.06     76.49 o 
   9   1  17      199.94      199.44     14.71 o 
 -10   2  17     1321.52     1423.14     69.83 o 
  -9   2  17      298.90      352.31     27.13 o 
  -8   2  17      115.43      141.39     17.43 o 
  -7   2  17     4839.90     4716.56     82.17 o 
  -6   2  17      817.73      808.92     23.44 o 
  -5   2  17      366.63      313.63     27.09 o 
  -4   2  17     4052.03     3860.02     85.73 o 
  -3   2  17     7032.84     7297.08    107.63 o 
  -2   2  17      651.51      636.79     45.74 o 
  -1   2  17     4795.53     5083.56     83.47 o 
   0   2  17    15264.43    16235.51    178.54 o 
   1   2  17     1696.99     1520.40     29.67 o 
   2   2  17      938.71      899.57     30.34 o 
   3   2  17     1696.04     1700.63     46.92 o 
   4   2  17     1805.64     1788.15     53.42 o 
   5   2  17       18.37       19.58      6.14 o 
   6   2  17     2852.02     2725.33     52.74 o 
   7   2  17     1299.59     1191.69     44.94 o 
   8   2  17     1009.85      997.97     45.37 o 
   9   2  17     3157.88     3310.66     85.88 o 
 -10   3  17        6.41       52.37     14.73 o 
  -9   3  17        2.63       16.04      7.00 o 
  -8   3  17      348.78      311.65     27.91 o 
  -7   3  17      119.53      109.35     12.37 o 
  -6   3  17       21.19       18.89      6.30 o 
  -5   3  17     1312.63     1210.67     50.36 o 
  -4   3  17      499.77      422.94     34.50 o 
  -3   3  17     2220.71     2627.85     94.86 o 
  -2   3  17     1248.86     1227.17     44.47 o 
  -1   3  17      272.18      257.19     28.70 o 
   0   3  17     2480.88     2186.97    242.74 o 
   1   3  17     1917.95     1776.81     43.99 o 
   2   3  17        1.03       30.03     12.26 o 
   3   3  17      198.54      165.79     20.86 o 
   4   3  17        2.71        3.33      5.88 o 
   5   3  17      943.09      815.46     47.44 o 
   6   3  17      192.57      101.72     21.21 o 
   7   3  17      309.48      292.69     21.70 o 
   8   3  17       54.42       43.26     10.01 o 
   9   3  17       22.77       41.57      8.37 o 
  -9   4  17     1067.37      985.43     42.44 o 
  -8   4  17        6.81       24.96      8.38 o 
  -7   4  17     1578.46     1552.45     42.36 o 
  -6   4  17     1080.63      945.79     22.31 o 
  -5   4  17        1.18       13.99      9.70 o 
  -4   4  17     1697.99     1656.70     40.11 o 
  -3   4  17      152.98      197.54     32.88 o 
  -2   4  17      517.90      531.67     47.30 o 
  -1   4  17     5325.20     5261.41    130.78 o 
   0   4  17     8328.63     8343.28    201.36 o 
   1   4  17     1467.98     1432.74     40.45 o 
   2   4  17     1047.11     1093.38     33.50 o 
   3   4  17     3905.08     3969.68     73.92 o 
   4   4  17     3099.12     3012.27     47.18 o 
   5   4  17       16.51       19.56     11.39 o 
   6   4  17     3353.93     3254.29     86.22 o 
   7   4  17     1846.89     1718.59     47.17 o 
   8   4  17      114.88       97.37     18.83 o 
   9   4  17     1605.29     1722.86     74.88 o 
  -9   5  17     2049.15     1857.80     58.85 o 
  -8   5  17     4656.41     4926.37     93.27 o 
  -7   5  17     1847.93     1872.33     32.92 o 
  -6   5  17     1435.47     1431.06     68.69 o 
  -5   5  17     9058.56     9021.72    266.79 o 
  -4   5  17     3570.56     3280.16     64.04 o 
  -3   5  17     1280.64     1468.01     71.24 o 
  -2   5  17     6260.70     6435.97    188.57 o 
  -1   5  17     1442.51     1196.16     59.88 o 
   0   5  17     4248.13     4195.03    110.06 o 
   1   5  17    13651.50    13930.08    145.87 o 
   2   5  17     4569.86     4183.68     74.51 o 
   3   5  17      226.32      248.86     19.17 o 
   4   5  17     8337.43     8360.49    172.91 o 
   5   5  17     4748.83     4945.92     79.01 o 
   6   5  17      409.01      496.88     33.40 o 
   7   5  17      156.29      135.02     15.99 o 
   8   5  17     1625.52     1638.32     60.33 o 
   9   5  17      357.52      314.18     28.90 o 
  -9   6  17        0.23       19.14      8.77 o 
  -8   6  17      419.09      364.15     34.66 o 
  -7   6  17     2049.00     2032.30     32.78 o 
  -6   6  17     2595.08     2525.02     50.65 o 
  -5   6  17      379.34      333.66     42.88 o 
  -4   6  17      126.13      101.38     21.86 o 
  -3   6  17     2186.03     2018.28    151.01 o 
  -2   6  17      205.29      216.38     25.03 o 
  -1   6  17        2.97       25.14     21.44 o 
   0   6  17       72.59       42.37      7.93 o 
   1   6  17     4301.51     4322.20     56.99 o 
   2   6  17     2732.89     2701.60     45.98 o 
   3   6  17     3365.18     3243.63     70.17 o 
   4   6  17      672.65      678.57     39.35 o 
   5   6  17      652.96      645.24     32.96 o 
   6   6  17      765.94      853.17     47.62 o 
   7   6  17     1688.39     1574.78     88.60 o 
   8   6  17      799.29      861.37     72.44 o 
  -8   7  17      831.74      789.74     41.19 o 
  -7   7  17      247.46      230.43     31.63 o 
  -6   7  17     1225.18     1126.45     21.52 o 
  -5   7  17     2043.35     2058.38     79.03 o 
  -4   7  17      419.59      377.93     76.25 o 
  -3   7  17     2139.68     2033.69     62.34 o 
  -2   7  17     7480.43     7390.40    147.90 o 
  -1   7  17      771.70      734.13     33.02 o 
   0   7  17       37.95       45.29      6.15 o 
   1   7  17     1521.59     1453.75     41.76 o 
   2   7  17     1308.25     1193.82     45.86 o 
   3   7  17      129.47      141.14     29.29 o 
   4   7  17      467.12      481.88     27.62 o 
   5   7  17      121.25      129.63     13.85 o 
   6   7  17      267.88      205.99     28.59 o 
   7   7  17      669.89      703.63     42.33 o 
   8   7  17      121.32      107.78     26.46 o 
  -7   8  17     5330.53     5107.48    126.94 o 
  -6   8  17     2389.25     2428.77     96.58 o 
  -5   8  17       42.02       33.58     10.17 o 
  -4   8  17     3732.94     3966.02     57.03 o 
  -3   8  17     4948.09     4871.96    162.54 o 
  -2   8  17      187.38      171.95     26.91 o 
  -1   8  17     2793.69     2894.71    178.91 o 
   0   8  17     2947.20     3151.90     69.15 o 
   1   8  17      173.01      180.19     16.13 o 
   2   8  17     1887.77     2092.63     93.85 o 
   3   8  17     5281.00     5499.84     88.88 o 
   4   8  17      322.91      322.97     31.14 o 
   5   8  17      760.90      781.33     62.83 o 
   6   8  17     3708.17     3857.38     69.45 o 
   7   8  17      935.77      964.58     58.91 o 
  -7   9  17       30.43       26.54     14.35 o 
  -6   9  17      566.61      549.66     60.77 o 
  -5   9  17      911.88     1185.37    183.36 o 
  -4   9  17     1005.58      935.71    107.14 o 
  -3   9  17       34.28       31.63      8.72 o 
  -2   9  17       46.62       42.00     11.01 o 
  -1   9  17      100.08      112.45     23.39 o 
   0   9  17      161.26      204.91     35.01 o 
   1   9  17      439.33      469.96     30.81 o 
   2   9  17     1124.13     1167.01     28.85 o 
   3   9  17       51.87       42.35      8.46 o 
   4   9  17      169.95      171.91     20.68 o 
   5   9  17     2532.02     2448.58    115.21 o 
   6   9  17      187.14      148.63     24.19 o 
  -6  10  17     1349.00     1428.88    124.10 o 
  -5  10  17        7.96       40.07     12.58 o 
  -4  10  17      431.59      493.93     43.10 o 
  -3  10  17      487.41      429.55     34.22 o 
  -2  10  17        3.95       17.33     36.01 o 
  -1  10  17     1341.40     1305.39     70.56 o 
   0  10  17      330.23      358.20     47.63 o 
   1  10  17       47.65       44.03      8.21 o 
   2  10  17      159.86      136.87     15.20 o 
   3  10  17      641.10      611.60     56.00 o 
   4  10  17       49.15       43.59      8.84 o 
   5  10  17      429.10      451.68     35.32 o 
  -4  11  17      267.90      238.11     31.39 o 
  -3  11  17      221.73      263.68     30.10 o 
  -2  11  17      842.15     1024.01     76.50 o 
  -1  11  17     1043.68     1181.94     92.95 o 
   0  11  17       13.81       15.26      6.09 o 
   1  11  17     1420.39     1434.67     85.40 o 
   2  11  17     1568.01     1655.79     58.48 o 
   3  11  17       22.55       30.62     10.82 o 
   4  11  17     3468.30     3826.65    118.60 o 
  -2  12  17       65.01       56.26     19.82 o 
  -1  12  17      219.03      174.65     49.16 o 
   0  12  17     1944.52     2002.80    108.68 o 
   1  12  17      223.80      210.52     32.21 o 
   2  12  17       48.53       38.91     18.77 o 
 -10   0  18     1779.81     1687.10    111.54 o 
  -9   0  18     4001.63     4126.82    100.82 o 
  -8   0  18       18.45       15.36      9.47 o 
  -7   0  18      268.89      272.42     37.07 o 
  -6   0  18     6884.19     7211.15    173.91 o 
  -5   0  18     5131.98     4997.77     73.64 o 
  -4   0  18       62.74       69.02     13.94 o 
  -3   0  18     5743.83     5974.75    127.04 o 
  -2   0  18    10145.70    10354.28    228.97 o 
  -1   0  18     1809.79     1549.15     44.44 o 
   0   0  18     3322.73     3294.16     93.94 o 
   1   0  18     8167.84     8788.37    204.59 o 
   2   0  18     1123.93     1170.17     37.73 o 
   3   0  18     3418.53     3357.93     74.54 o 
   4   0  18    37086.23    39885.87    673.13 o 
   5   0  18       52.96       81.42     21.55 o 
   6   0  18     1865.44     1925.25     72.56 o 
   7   0  18     8749.27     9046.03    202.94 o 
   8   0  18     6712.23     7119.21    137.66 o 
   9   0  18      616.71      680.72     52.13 o 
 -10   1  18      956.32      935.33     56.88 o 
  -9   1  18      290.63      309.64     25.86 o 
  -8   1  18      180.77      190.33     19.24 o 
  -7   1  18     1882.03     1710.98     45.31 o 
  -6   1  18     1118.51     1024.25     48.65 o 
  -5   1  18     2555.49     2587.47     93.31 o 
  -4   1  18      552.59      523.12     27.20 o 
  -3   1  18       24.60       16.33      6.72 o 
  -2   1  18      271.59      224.30     27.49 o 
  -1   1  18     1735.20     1723.01     44.73 o 
   0   1  18     1480.84     1526.68     42.05 o 
   1   1  18      588.29      572.16     28.41 o 
   2   1  18     1840.03     1708.35     65.78 o 
   3   1  18     3878.07     3634.21     72.18 o 
   4   1  18        0.08      -23.47     30.49 o 
   5   1  18     4878.79     4783.34     56.79 o 
   6   1  18     1100.79      916.90     37.81 o 
   7   1  18     1246.88      963.35     70.00 o 
   8   1  18      293.67      222.35     19.78 o 
   9   1  18      575.06      511.69     28.04 o 
  -9   2  18       85.31       86.12     16.02 o 
  -8   2  18       49.83       33.17      7.30 o 
  -7   2  18     1065.10      939.91     42.13 o 
  -6   2  18       79.69       82.44     13.77 o 
  -5   2  18      159.06      133.14     19.48 o 
  -4   2  18      469.11      436.91     57.77 o 
  -3   2  18     4327.71     4616.04    258.60 o 
  -2   2  18     4854.85     5002.43     90.63 o 
  -1   2  18     1804.34     1546.99    104.39 o 
   0   2  18     3170.15     2462.84    108.40 o 
   1   2  18     1739.95     1669.36     37.21 o 
   2   2  18     1938.98     1843.76     73.88 o 
   3   2  18      397.75      389.11     26.30 o 
   4   2  18      996.15      844.28     27.77 o 
   5   2  18      203.27      161.16     17.44 o 
   6   2  18     2799.76     2824.78     51.04 o 
   7   2  18     4467.18     4411.47     64.44 o 
   8   2  18      203.24      140.21     12.68 o 
   9   2  18       18.35       30.61      8.95 o 
  -9   3  18       91.63       58.45     14.28 o 
  -8   3  18     1855.02     1903.40     43.32 o 
  -7   3  18     2208.47     2281.02     67.86 o 
  -6   3  18      342.92      303.82     35.19 o 
  -5   3  18     2535.72     2424.06     58.08 o 
  -4   3  18     7376.22     6770.70    215.26 o 
  -3   3  18     1076.91     1235.39     93.39 o 
  -2   3  18     3608.95     3390.76     97.70 o 
  -1   3  18     6130.71     6334.59    142.23 o 
   0   3  18     9593.89    10290.18    144.71 o 
   1   3  18      451.70      431.60     23.67 o 
   2   3  18     6708.04     7005.27     97.33 o 
   3   3  18      241.95      272.45     18.62 o 
   4   3  18       20.39       19.70      6.32 o 
   5   3  18     1680.59     1628.97     42.69 o 
   6   3  18     5967.57     6226.23    102.29 o 
   7   3  18      334.36      452.96     23.82 o 
   8   3  18     3571.86     3801.72     63.74 o 
   9   3  18     4223.36     4307.69     75.47 o 
  -9   4  18     2239.69     2357.75     99.98 o 
  -8   4  18     3439.97     3570.89    112.56 o 
  -7   4  18      268.33      247.31     30.44 o 
  -6   4  18     3407.92     3507.80     71.06 o 
  -5   4  18     1355.78     1194.88     44.22 o 
  -4   4  18      148.83       98.84     10.84 o 
  -3   4  18     8028.11     8459.41    190.44 o 
  -2   4  18      483.06      600.30     49.18 o 
  -1   4  18      576.68      550.48     49.95 o 
   0   4  18     1377.42     1301.55     91.09 o 
   1   4  18     7763.22     7786.89    236.83 o 
   2   4  18      213.46      172.03     21.90 o 
   3   4  18      679.59      630.98     31.26 o 
   4   4  18      142.13      154.97     20.70 o 
   5   4  18      303.47      268.25     28.36 o 
   6   4  18       87.55       60.46     12.34 o 
   7   4  18      748.13      743.88     45.24 o 
   8   4  18       58.01       48.22     12.50 o 
   9   4  18       18.56       39.31     10.15 o 
  -9   5  18      288.80      251.16     63.84 o 
  -8   5  18        0.68       23.34      7.25 o 
  -7   5  18      334.13      265.88     33.75 o 
  -6   5  18      131.44      118.04     26.15 o 
  -5   5  18      148.35      116.81     25.20 o 
  -4   5  18      778.49      718.57     48.30 o 
  -3   5  18        8.63       13.28      7.97 o 
  -2   5  18     2380.10     2247.34     92.39 o 
  -1   5  18      761.68      746.16     89.70 o 
   0   5  18      174.48      160.92     27.45 o 
   1   5  18      475.80      465.52     28.66 o 
   2   5  18      892.44      799.80     98.09 o 
   3   5  18      556.89      600.82     38.69 o 
   4   5  18        0.46       -8.68      5.79 o 
   5   5  18        6.07       10.08      7.36 o 
   6   5  18       64.31       37.01      8.11 o 
   7   5  18       19.91       29.01      7.94 o 
   8   5  18      250.18      195.23     17.75 o 
  -8   6  18      361.35      290.48     34.57 o 
  -7   6  18      186.93      122.49     16.83 o 
  -6   6  18     3935.37     3993.85    113.96 o 
  -5   6  18     2356.75     2291.71     51.39 o 
  -4   6  18     2667.74     2471.14     76.49 o 
  -3   6  18     9237.60     9849.73    279.22 o 
  -2   6  18     8526.74     8893.69    152.86 o 
  -1   6  18       48.25       55.63     16.51 o 
   0   6  18     8434.18     8545.91    190.94 o 
   1   6  18     2971.81     2890.75     41.39 o 
   2   6  18      173.28      138.84     17.75 o 
   3   6  18     2037.66     2032.70     56.04 o 
   4   6  18     2372.18     2582.73     84.38 o 
   5   6  18        1.61       13.21      8.85 o 
   6   6  18      465.52      486.75     33.39 o 
   7   6  18     1283.10     1238.85     60.34 o 
   8   6  18     2510.44     2564.71     59.46 o 
  -8   7  18      879.81      822.14    113.52 o 
  -7   7  18     2844.90     2619.74    164.86 o 
  -6   7  18      547.45      475.02     59.91 o 
  -5   7  18     1444.60     1302.14     51.07 o 
  -4   7  18     1086.39     1321.73     96.71 o 
  -3   7  18       72.83       79.48     17.57 o 
  -2   7  18      751.58      762.97     93.83 o 
  -1   7  18     7242.85     7273.95    189.98 o 
   0   7  18      949.97      955.59     58.35 o 
   1   7  18     1107.18     1071.86     17.32 o 
   2   7  18     1551.25     1474.13     43.37 o 
   3   7  18     3679.05     3690.51     75.63 o 
   4   7  18       66.55       74.31     10.35 o 
   5   7  18      686.76      640.76     45.31 o 
   6   7  18      104.31       95.78     14.69 o 
   7   7  18      831.92      840.28     44.58 o 
  -7   8  18       45.69       55.85     15.92 o 
  -6   8  18      132.83      118.08     19.61 o 
  -5   8  18       77.33       55.60     17.00 o 
  -4   8  18       52.33       45.98     14.60 o 
  -3   8  18     1748.53     1694.70    115.42 o 
  -2   8  18      439.16      460.16     38.29 o 
  -1   8  18      224.32      199.88     51.75 o 
   0   8  18       71.28       77.90     18.44 o 
   1   8  18       49.44       80.62     18.57 o 
   2   8  18      539.33      547.35     30.66 o 
   3   8  18      493.64      498.79     49.17 o 
   4   8  18       15.44       11.98     16.93 o 
   5   8  18       51.14       53.33     12.50 o 
   6   8  18       44.11       41.65     16.14 o 
   7   8  18       28.71       48.11     13.53 o 
  -6   9  18      114.75       86.32     31.88 o 
  -5   9  18      101.23      152.34     32.16 o 
  -4   9  18     1675.47     1623.24    249.35 o 
  -3   9  18      349.54      359.85     48.45 o 
  -2   9  18     1960.01     2176.12    302.77 o 
  -1   9  18     2019.08     2115.52    101.54 o 
   0   9  18        9.65       14.77      9.11 o 
   1   9  18     3615.78     3762.78     54.59 o 
   2   9  18     7798.47     8199.38    122.12 o 
   3   9  18      881.41      858.94     58.62 o 
   4   9  18       34.46       27.32     15.82 o 
   5   9  18      255.52      248.82     27.20 o 
   6   9  18     2123.87     2193.11     76.78 o 
  -5  10  18      994.22     1006.04    149.68 o 
  -4  10  18      424.13      428.64     40.68 o 
  -3  10  18      636.93      670.97     52.68 o 
  -2  10  18      160.37      210.84     24.32 o 
  -1  10  18      187.98      202.81     30.92 o 
   0  10  18     1052.76     1158.59    109.46 o 
   1  10  18     4506.39     4844.41    100.33 o 
   2  10  18      263.58      238.41     21.45 o 
   3  10  18     3007.61     3306.85    115.81 o 
   4  10  18     2896.12     2992.29     55.66 o 
   5  10  18     4152.08     4144.58     98.82 o 
  -4  11  18      103.20       94.49     20.47 o 
  -3  11  18       67.59       98.32     22.51 o 
  -2  11  18       34.93       41.27     14.88 o 
  -1  11  18       20.75       31.63     18.74 o 
   0  11  18      288.75      285.83     56.18 o 
   1  11  18       71.93       62.07     18.48 o 
   2  11  18      487.79      476.51     46.26 o 
   3  11  18      128.17      118.88     14.57 o 
  -1  12  18       99.43      114.94     21.72 o 
   0  12  18     1645.24     1700.99    133.42 o 
   1  12  18     1272.13     1540.63    121.94 o 
  -9   1  19      726.50      662.95     48.89 o 
  -8   1  19      302.75      269.35     25.10 o 
  -7   1  19     1678.47     1643.47     34.59 o 
  -6   1  19     2824.63     2806.56    107.39 o 
  -5   1  19     1000.67      939.01     43.10 o 
  -4   1  19       13.65        4.87      5.87 o 
  -3   1  19     8388.55     8416.13    163.17 o 
  -2   1  19     5191.81     5220.71    124.36 o 
  -1   1  19      163.82      167.58     22.52 o 
   0   1  19     3630.66     3614.54    101.04 o 
   1   1  19     1357.31     1369.72     52.99 o 
   2   1  19     2686.46     2648.96     49.52 o 
   3   1  19    11953.28    12275.19    102.97 o 
   4   1  19     7880.83     8049.89     86.84 o 
   5   1  19      502.73      555.80     29.05 o 
   6   1  19     6270.83     6651.72     99.95 o 
   7   1  19     4474.84     4680.10     68.41 o 
   8   1  19      923.37      953.55     37.38 o 
   9   1  19      709.39      682.62     47.68 o 
  -9   2  19     1183.86     1197.62     59.01 o 
  -8   2  19     1333.81     1422.33     36.63 o 
  -7   2  19      212.37      196.72     20.91 o 
  -6   2  19      585.43      517.66     25.82 o 
  -5   2  19     7565.35     7775.27    122.97 o 
  -4   2  19     2966.14     2913.56     49.21 o 
  -3   2  19      117.23      137.25     23.74 o 
  -2   2  19     7090.66     7434.95    130.93 o 
  -1   2  19     6954.50     6931.36    121.17 o 
   0   2  19      918.07      986.03     69.93 o 
   1   2  19     2431.02     2341.33     58.66 o 
   2   2  19     4856.26     5025.26     70.16 o 
   3   2  19      429.30      440.89     29.23 o 
   4   2  19      784.42      779.02     38.23 o 
   5   2  19     5912.95     6016.18    100.65 o 
   6   2  19      508.38      454.84     29.35 o 
   7   2  19     1166.19     1098.02     33.99 o 
   8   2  19     4178.98     4374.37     69.95 o 
   9   2  19     1650.48     1549.53     72.84 o 
  -9   3  19      213.94      212.26     22.67 o 
  -8   3  19      105.95       66.23     10.05 o 
  -7   3  19        5.53       20.84      6.47 o 
  -6   3  19       43.48       35.58      8.04 o 
  -5   3  19      587.25      494.61     21.01 o 
  -4   3  19     2723.49     2522.83     53.54 o 
  -3   3  19     1490.12     1492.71     93.59 o 
  -2   3  19       78.64       75.34     17.35 o 
  -1   3  19     1274.97     1200.69     49.11 o 
   0   3  19       46.22       12.35     13.43 o 
   1   3  19      707.61      588.35     24.93 o 
   2   3  19       39.48       39.23      6.98 o 
   3   3  19     1811.54     1691.86     64.91 o 
   4   3  19       92.38       75.81     13.93 o 
   5   3  19        0.48       -8.63     11.19 o 
   6   3  19      126.26       74.57     12.75 o 
   7   3  19       75.34       93.51     11.54 o 
   8   3  19        1.26       11.99      8.21 o 
   9   3  19      502.39      485.15     28.73 o 
  -9   4  19     1033.10      970.96     52.14 o 
  -8   4  19     2355.41     2495.99     81.34 o 
  -7   4  19      954.72      892.43     39.79 o 
  -6   4  19      493.74      461.09     33.41 o 
  -5   4  19     3887.07     3854.04    101.43 o 
  -4   4  19     3186.83     3188.90     78.53 o 
  -3   4  19       46.66       42.16     10.19 o 
  -2   4  19        9.28       18.23     23.75 o 
  -1   4  19     1635.10     1778.39     76.52 o 
   0   4  19      648.17      668.93     54.02 o 
   1   4  19     7701.70     7953.85    172.68 o 
   2   4  19     4160.57     4254.83     54.95 o 
   3   4  19       16.26       24.20      5.69 o 
   4   4  19     4973.66     5218.46     88.56 o 
   5   4  19     5702.71     6123.73    191.63 o 
   6   4  19     2432.29     2190.05     72.47 o 
   7   4  19      152.75      149.86     17.47 o 
   8   4  19     1063.66     1073.72     72.06 o 
  -8   5  19      106.49       77.26     13.33 o 
  -7   5  19     2346.20     2329.03     51.61 o 
  -6   5  19     3023.08     2944.81     65.25 o 
  -5   5  19        5.41        7.45      3.54 o 
  -4   5  19     5005.98     5815.07    340.32 o 
  -3   5  19     6456.33     6421.73    125.38 o 
  -2   5  19        1.73       12.15      5.32 o 
  -1   5  19     4859.48     5253.96    171.89 o 
   0   5  19     4865.20     4803.55    134.57 o 
   1   5  19      227.78      195.56     39.39 o 
   2   5  19      652.00      646.73     29.82 o 
   3   5  19     4646.69     4634.20     60.87 o 
   4   5  19     4300.68     4173.33     67.50 o 
   5   5  19       30.06       20.96      6.37 o 
   6   5  19      900.58      976.61     53.51 o 
   7   5  19     1555.64     1644.02     43.84 o 
   8   5  19      536.75      575.82     36.41 o 
  -8   6  19      114.59      127.62     29.70 o 
  -7   6  19       93.37       70.39     22.65 o 
  -6   6  19      143.05      143.70     33.03 o 
  -5   6  19       58.63       62.93     15.17 o 
  -4   6  19      144.24      139.10     16.62 o 
  -3   6  19      823.27      707.89     89.90 o 
  -2   6  19     3332.47     3629.66    250.67 o 
  -1   6  19      361.91      440.60     63.45 o 
   0   6  19      348.74      411.92     38.97 o 
   1   6  19      229.62      215.49     22.56 o 
   2   6  19      179.90      204.44     18.20 o 
   3   6  19      640.22      581.02     55.78 o 
   4   6  19       94.01       83.88     15.61 o 
   5   6  19      117.08      101.84     14.70 o 
   6   6  19       18.95       33.27      6.78 o 
   7   6  19      294.30      292.93     23.25 o 
   8   6  19       28.27       34.97     10.53 o 
  -8   7  19       33.58       60.70     25.41 o 
  -7   7  19     1460.43     1459.53    168.18 o 
  -6   7  19     1380.95     1321.80    117.49 o 
  -5   7  19      230.22      168.03     33.23 o 
  -4   7  19     2522.53     2647.77     84.33 o 
  -3   7  19     3985.24     4368.50    123.49 o 
  -2   7  19      131.74      178.20     21.69 o 
  -1   7  19      139.89      161.34     18.02 o 
   0   7  19      539.38      642.72     46.30 o 
   1   7  19     1072.42     1005.18     44.77 o 
   2   7  19      181.07      162.36     19.09 o 
   3   7  19       11.10       14.13      5.11 o 
   4   7  19        2.36       22.42     11.84 o 
   5   7  19      115.53      104.73     13.83 o 
   6   7  19      995.13     1004.46     52.76 o 
   7   7  19      747.56      821.43     44.22 o 
  -7   8  19      282.65      265.71     32.77 o 
  -6   8  19     2450.95     2394.82    157.65 o 
  -5   8  19     2853.62     3304.47    112.87 o 
  -4   8  19     1345.91     1422.07     79.54 o 
  -3   8  19     2346.60     2257.57    270.19 o 
  -2   8  19     6501.72     6837.97    140.49 o 
  -1   8  19     2285.08     2321.06     91.85 o 
   0   8  19       18.88       30.97     11.93 o 
   1   8  19     1989.02     2110.36     48.07 o 
   2   8  19     1904.71     1914.35     80.42 o 
   3   8  19      596.53      504.12     41.10 o 
   4   8  19      465.10      511.64     49.36 o 
   5   8  19     1263.16     1161.33     94.15 o 
   6   8  19      188.13      190.41     16.23 o 
  -6   9  19       67.64      131.15     25.05 o 
  -5   9  19      167.83      204.76     31.88 o 
  -4   9  19       76.64       47.24     16.24 o 
  -3   9  19     1036.78     1075.15     80.60 o 
  -2   9  19      148.52      177.06     25.94 o 
  -1   9  19      382.71      432.55     42.83 o 
   0   9  19     1078.10     1019.37     84.78 o 
   1   9  19     1889.05     1891.11     87.01 o 
   2   9  19       74.33       45.48      9.74 o 
   3   9  19     1892.71     1955.12     83.60 o 
   4   9  19      484.59      511.47     53.59 o 
   5   9  19       23.46       17.07     20.69 o 
  -5  10  19      952.87      983.22     84.70 o 
  -4  10  19       91.07      125.98     27.09 o 
  -3  10  19      383.15      526.86     99.20 o 
  -2  10  19      542.36      691.89     78.51 o 
  -1  10  19      380.31      392.45     35.87 o 
   0  10  19      242.97      222.98     23.78 o 
   1  10  19      192.29      160.77     30.23 o 
   2  10  19      397.29      398.78     37.89 o 
   3  10  19      386.89      407.98     29.61 o 
   4  10  19       31.14       15.27      9.33 o 
  -3  11  19     1256.57     1371.28    111.30 o 
  -2  11  19      478.85      501.50     56.09 o 
  -1  11  19     1739.37     2225.79    156.78 o 
   0  11  19     4739.36     5258.72    142.13 o 
   1  11  19     2841.59     2958.57    491.28 o 
   2  11  19       50.98       48.23     14.31 o 
   3  11  19     2072.34     2126.04    227.00 o 
  -9   0  20      889.88      776.06     83.58 o 
  -8   0  20      650.50      738.43    116.86 o 
  -7   0  20     4255.40     4172.20    135.75 o 
  -5   0  20        1.56       15.18      4.99 o 
  -4   0  20     1436.46     1300.09     45.25 o 
  -3   0  20     2530.90     2572.45     87.17 o 
  -2   0  20        0.81       18.22     14.31 o 
  -1   0  20    13107.77    13851.92    230.66 o 
   0   0  20     2364.19     2350.41     60.69 o 
   1   0  20     1601.02     1631.21     53.75 o 
   2   0  20     9549.55    10158.58    112.85 o 
   3   0  20    24531.24    25988.13    536.95 o 
   4   0  20     4489.67     4448.55     71.28 o 
   5   0  20     7471.25     8160.44    212.80 o 
   6   0  20     2693.12     2775.71    123.17 o 
   7   0  20      652.45      645.18     45.85 o 
   8   0  20        4.96       59.01     22.77 o 
   9   0  20      104.55      125.00     20.18 o 
  -9   1  20     1817.04     1813.41     74.59 o 
  -8   1  20      504.27      417.77     36.98 o 
  -7   1  20       37.06       28.73      6.19 o 
  -6   1  20     1043.04      930.87     35.66 o 
  -5   1  20     2495.32     2326.05     49.46 o 
  -4   1  20      890.34      852.35     20.90 o 
  -3   1  20        7.59        7.72      2.68 o 
  -2   1  20      594.03      617.43     59.37 o 
  -1   1  20       76.86       58.08     12.56 o 
   0   1  20     9695.79     9696.77    164.87 o 
   1   1  20     3445.52     3484.71     57.75 o 
   2   1  20     2064.24     2008.02     94.93 o 
   3   1  20     1014.38      871.94     23.03 o 
   4   1  20     3331.65     3324.11     55.92 o 
   5   1  20     2251.06     2218.69     43.94 o 
   6   1  20      187.60      212.15     16.65 o 
   7   1  20        8.45        2.27      7.73 o 
   8   1  20      455.41      418.82     22.98 o 
   9   1  20      159.34      139.08     15.07 o 
  -9   2  20      731.01      685.74     47.46 o 
  -8   2  20       25.22       35.37      7.07 o 
  -7   2  20      824.43      800.42     38.59 o 
  -6   2  20      856.76      760.17     43.71 o 
  -5   2  20     1047.18      770.21     43.54 o 
  -4   2  20      208.20      157.14     18.87 o 
  -3   2  20     4858.24     4888.00    102.62 o 
  -2   2  20      560.02      458.13     58.06 o 
  -1   2  20     3666.35     3521.45    120.92 o 
   0   2  20     3719.12     3733.32    162.52 o 
   1   2  20        8.63       36.32      8.95 o 
   2   2  20     5490.02     5445.49     92.21 o 
   3   2  20     2666.08     2754.04     37.56 o 
   4   2  20      284.30      269.43     20.84 o 
   5   2  20     1677.60     1597.31     39.91 o 
   6   2  20     1755.10     1786.78     38.63 o 
   7   2  20       33.94       23.78      8.86 o 
   8   2  20      559.25      506.93     25.23 o 
  -9   3  20     1615.52     1666.36     67.23 o 
  -8   3  20     2305.62     2438.24     67.68 o 
  -7   3  20      116.12       93.42     13.40 o 
  -6   3  20     3800.87     3814.24     58.89 o 
  -5   3  20     4231.32     3909.04     82.44 o 
  -4   3  20      277.35      323.50     34.61 o 
  -3   3  20     3126.99     3055.18     68.45 o 
  -2   3  20     1794.46     1767.75     80.61 o 
  -1   3  20       12.24       31.80     12.37 o 
   0   3  20     2620.95     2658.54    107.39 o 
   2   3  20     2895.72     2913.04     44.55 o 
   3   3  20     2512.05     2570.76     35.83 o 
   4   3  20     1732.58     1743.40     38.23 o 
   5   3  20     4944.39     5009.70     80.11 o 
   6   3  20      183.12      154.36     15.18 o 
   7   3  20     3240.42     3498.17     74.66 o 
   8   3  20      215.20      204.63     15.51 o 
  -9   4  20       12.39       15.98     15.58 o 
  -8   4  20     2622.80     2550.30     63.83 o 
  -7   4  20     3498.89     3496.63     56.63 o 
  -6   4  20      472.60      373.01     28.75 o 
  -5   4  20     3037.75     2805.55     74.42 o 
  -4   4  20     5940.18     6934.91    653.63 o 
  -3   4  20     2591.05     2435.86     64.15 o 
  -2   4  20      186.62      200.02     26.33 o 
  -1   4  20      299.82      313.25     32.27 o 
   0   4  20     1295.71     1279.07     91.40 o 
   1   4  20      318.16      290.56     34.31 o 
   2   4  20      828.93      753.61     16.81 o 
   3   4  20       12.27       40.66      9.95 o 
   4   4  20        7.29       -2.71      5.23 o 
   5   4  20      123.69      105.50     13.88 o 
   6   4  20     4266.29     4398.13    116.98 o 
   7   4  20      148.16      154.16     16.18 o 
   8   4  20      358.55      332.17     27.11 o 
  -8   5  20        0.39       19.32     18.03 o 
  -7   5  20      366.25      313.07     58.34 o 
  -6   5  20       31.91       48.16     19.13 o 
  -5   5  20      551.38      532.68     47.81 o 
  -4   5  20      212.63      229.61     25.70 o 
  -3   5  20        2.79       17.23      7.58 o 
  -2   5  20       26.01       19.69      8.53 o 
  -1   5  20      169.27      203.52     25.08 o 
   0   5  20     2533.70     2495.18     89.32 o 
   1   5  20      894.14      862.15     71.95 o 
   2   5  20       14.41       25.15      5.52 o 
   3   5  20      139.39      133.91     16.44 o 
   4   5  20     1582.62     1536.74     46.58 o 
   5   5  20       81.16       43.00      8.48 o 
   6   5  20       87.58       68.01     11.19 o 
   7   5  20      128.99      112.47     15.54 o 
   8   5  20      289.68      305.80     36.69 o 
  -8   6  20     1087.43     1049.25    141.76 o 
  -7   6  20     1968.05     1823.99    221.64 o 
  -6   6  20      549.61      476.73     36.77 o 
  -5   6  20     3425.63     3577.52    116.44 o 
  -4   6  20     2955.80     3365.05     89.41 o 
  -3   6  20     1380.05     1322.38     75.83 o 
  -2   6  20       59.46       78.12     18.36 o 
  -1   6  20     5376.59     5655.70   1591.87 o 
   0   6  20     2848.38     2760.02     75.53 o 
   1   6  20        1.42       16.63      8.10 o 
   2   6  20        8.19       21.76      7.44 o 
   3   6  20     3007.89     3202.37     93.13 o 
   4   6  20      191.66      196.58     17.15 o 
   5   6  20     1665.38     1759.15     42.07 o 
   6   6  20     2011.08     2111.37     63.02 o 
   7   6  20     1711.55     1690.56     43.78 o 
  -7   7  20      181.30      166.93     19.83 o 
  -6   7  20     4468.42     4458.90    143.85 o 
  -5   7  20     1583.22     2064.23    113.07 o 
  -4   7  20      276.16      280.34     28.76 o 
  -3   7  20     1450.88     1451.71    216.73 o 
  -2   7  20     5652.82     5452.03    184.51 o 
  -1   7  20     2527.72     2784.22     88.64 o 
   0   7  20      709.52      724.14     59.64 o 
   1   7  20     1635.99     1591.41     64.75 o 
   2   7  20      265.63      335.12     38.08 o 
   3   7  20       67.69       61.36     11.06 o 
   4   7  20     1871.03     2075.42    178.08 o 
   5   7  20        7.88       21.49      9.43 o 
   6   7  20      138.58      116.32     19.69 o 
   7   7  20     2044.87     2112.36     92.51 o 
  -7   8  20      275.82      234.15     28.81 o 
  -6   8  20       41.60       61.15     25.71 o 
  -5   8  20      260.81      352.43     36.54 o 
  -4   8  20       61.77       89.68     29.85 o 
  -3   8  20        8.72        7.05     11.79 o 
  -2   8  20      548.47      568.72     47.18 o 
  -1   8  20       44.06       48.11     17.30 o 
   0   8  20        2.54       13.01      9.57 o 
   1   8  20       20.80       44.69     13.56 o 
   2   8  20      119.09      120.81     19.64 o 
   3   8  20        0.04        3.52      3.43 o 
   4   8  20      175.81      213.07     38.15 o 
   5   8  20      100.25      113.39     22.08 o 
   6   8  20      212.10      233.58     20.45 o 
  -6   9  20     1952.11     2325.31    143.24 o 
  -5   9  20      567.42      553.33     61.58 o 
  -4   9  20        9.49       24.76     21.54 o 
  -3   9  20     1852.95     2011.09    271.15 o 
  -2   9  20      870.76     1052.00    100.05 o 
  -1   9  20       47.81       50.73     14.50 o 
   0   9  20      169.53      214.26     32.18 o 
   1   9  20     1486.17     1848.86    130.52 o 
   2   9  20       23.51       28.88     12.29 o 
   3   9  20      510.59      539.97     87.46 o 
   4   9  20      475.49      457.99     36.41 o 
   5   9  20     1072.23     1147.56     56.15 o 
  -4  10  20     1857.09     2041.28    190.60 o 
  -3  10  20     1028.34     1314.78    114.43 o 
  -2  10  20      357.42      354.29     30.60 o 
  -1  10  20     3356.42     3561.76    122.89 o 
   0  10  20     1798.15     1681.26    105.58 o 
   1  10  20       21.32       22.06     20.54 o 
   2  10  20     5146.34     5496.11    157.03 o 
   3  10  20     1681.79     1620.24    123.72 o 
   4  10  20       39.86       77.93     19.63 o 
  -3  11  20       10.55       17.45      9.29 o 
  -2  11  20        0.71       41.64     16.03 o 
  -1  11  20       86.27       60.10     19.97 o 
   0  11  20        4.25       43.12     14.52 o 
   1  11  20     1317.65     1571.26    179.71 o 
   2  11  20       58.69      104.08     36.96 o 
  -9   1  21       51.76       35.70      8.48 o 
  -8   1  21     1093.76      961.00     44.25 o 
  -7   1  21     2731.65     2864.92     69.99 o 
  -6   1  21        7.18        3.52      9.10 o 
  -5   1  21      801.99      750.37     46.73 o 
  -4   1  21     1353.05     1502.01     41.70 o 
  -3   1  21       87.53       53.58      5.53 o 
  -2   1  21    12969.21    13535.25    358.01 o 
  -1   1  21    14983.80    16214.95    236.64 o 
   0   1  21     1388.25     1216.48     55.64 o 
   1   1  21     4579.14     4501.56    104.54 o 
   2   1  21     6368.15     6652.71    131.57 o 
   3   1  21     1710.65     1734.50     49.89 o 
   4   1  21      790.08      691.05     27.07 o 
   5   1  21     1002.89      980.33     31.24 o 
   6   1  21        4.58       12.93      6.15 o 
   7   1  21      818.40      831.95     46.65 o 
   8   1  21     1116.38     1041.39     46.98 o 
  -9   2  21     1514.87     1381.48     46.18 o 
  -8   2  21       56.84       41.35      9.23 o 
  -7   2  21     1340.56     1136.21     41.21 o 
  -6   2  21     2976.44     2649.17     80.61 o 
  -5   2  21     1862.34     1786.67     45.56 o 
  -4   2  21     3666.88     3989.10    110.78 o 
  -3   2  21     5927.19     6080.23    113.91 o 
  -2   2  21     2912.91     2952.45    130.37 o 
  -1   2  21      661.78      676.11     34.96 o 
   0   2  21     8484.58     8581.36    156.92 o 
   1   2  21     6901.79     6576.88    149.82 o 
   2   2  21       10.77       33.01     10.04 o 
   3   2  21     5749.99     5825.92     68.68 o 
   4   2  21      496.42      482.13     31.03 o 
   5   2  21       14.79       18.33      6.58 o 
   6   2  21     1636.72     1561.38     32.07 o 
   7   2  21     2950.47     2866.01     57.44 o 
   8   2  21       47.35       27.01      9.59 o 
  -9   3  21      654.48      553.13     91.29 o 
  -8   3  21      380.65      320.64     31.85 o 
  -7   3  21      191.37      137.52     21.77 o 
  -6   3  21      562.52      420.59     33.10 o 
  -5   3  21      596.45      423.14     42.62 o 
  -4   3  21      799.76      801.95     64.68 o 
  -3   3  21       22.46       12.31      8.46 o 
  -2   3  21       88.26       70.15     18.30 o 
  -1   3  21       11.35        7.47      6.24 o 
   0   3  21      164.43      158.36     20.46 o 
   1   3  21      545.78      518.18     41.58 o 
   2   3  21      142.42      134.88     14.82 o 
   3   3  21      789.24      758.48     44.25 o 
   4   3  21      142.42      131.32     13.69 o 
   5   3  21     1037.60     1027.31     39.86 o 
   6   3  21     1142.15     1137.17     33.59 o 
   7   3  21       19.79       14.69      6.93 o 
   8   3  21     1122.04     1132.37     61.11 o 
  -8   4  21      375.99      297.66     45.25 o 
  -7   4  21      108.73      104.73     25.82 o 
  -6   4  21     1194.41     1078.95     60.04 o 
  -5   4  21      310.72      271.58     29.76 o 
  -4   4  21     1913.77     2061.85     62.43 o 
  -3   4  21     2683.43     2754.01     70.01 o 
  -2   4  21      246.29      239.14     24.13 o 
  -1   4  21     1486.91     1513.73     69.87 o 
   0   4  21     6647.16     6879.97    171.55 o 
   1   4  21     5466.41     5352.18    105.51 o 
   2   4  21       80.34       70.03      7.82 o 
   3   4  21     4237.79     4505.00     70.09 o 
   4   4  21     3044.15     3099.17     64.01 o 
   5   4  21      300.64      311.58     21.90 o 
   6   4  21       71.10       69.57     11.69 o 
   7   4  21      432.85      427.05     32.37 o 
   8   4  21        1.68       32.15      7.79 o 
  -8   5  21     3519.14     3667.62    140.24 o 
  -7   5  21      602.61      481.79     73.71 o 
  -6   5  21       24.48       30.30      9.51 o 
  -5   5  21     2124.88     2151.09     90.42 o 
  -4   5  21      551.14      615.76     57.70 o 
  -3   5  21       42.16       52.47     20.60 o 
  -2   5  21     1086.41     1031.89     75.22 o 
  -1   5  21     1980.11     2012.86     88.13 o 
   0   5  21        8.56       50.27     11.37 o 
   1   5  21      568.95      603.56     54.11 o 
   2   5  21     3717.68     3636.33     70.90 o 
   3   5  21     3029.85     3145.18     56.42 o 
   4   5  21      176.98      165.94     20.19 o 
   5   5  21     3876.71     3898.80     62.83 o 
   6   5  21     4174.33     4386.04     91.94 o 
   7   5  21      335.98      364.83     24.63 o 
  -7   6  21      166.90      169.06     32.64 o 
  -6   6  21      694.76      654.98     52.48 o 
  -5   6  21      145.29      166.55     24.64 o 
  -4   6  21        1.06       11.94     17.20 o 
  -3   6  21       62.93       75.88     29.88 o 
  -2   6  21       16.25       24.95      7.61 o 
  -1   6  21      124.06      108.46     21.78 o 
   0   6  21      183.39      242.94     27.33 o 
   1   6  21       81.01       68.57     14.15 o 
   2   6  21        4.60        6.73      4.68 o 
   3   6  21      402.51      388.53     35.30 o 
   4   6  21      909.64      847.95     49.53 o 
   5   6  21      184.14      154.15     15.55 o 
   6   6  21        8.02       29.11     10.01 o 
   7   6  21      660.37      652.95     42.45 o 
  -7   7  21      141.82      119.75     21.80 o 
  -6   7  21      523.81      554.37     43.58 o 
  -5   7  21      857.48      949.41     71.66 o 
  -4   7  21      673.19      789.22     90.17 o 
  -3   7  21       27.56       37.46     13.68 o 
  -2   7  21      621.71      649.16     58.28 o 
  -1   7  21      219.72      243.99     25.85 o 
   0   7  21      305.79      300.51     25.54 o 
   1   7  21      105.62      111.31     14.97 o 
   2   7  21       92.09      102.98     16.11 o 
   3   7  21      537.35      515.39     57.04 o 
   4   7  21        5.26       12.71      8.44 o 
   5   7  21     1014.67      955.15     60.14 o 
   6   7  21      817.22      784.60     52.07 o 
  -5   8  21      106.44      129.44     20.96 o 
  -4   8  21      895.65      890.32     74.65 o 
  -3   8  21     4345.07     4385.84    143.75 o 
  -2   8  21      508.92      633.91     57.24 o 
  -1   8  21        5.44        6.94     11.39 o 
   0   8  21      318.07      306.64     38.98 o 
   1   8  21     1034.56      953.86     72.09 o 
   2   8  21      147.82      148.36     21.16 o 
   3   8  21     2367.60     2542.19    192.10 o 
   4   8  21     2424.69     2463.47    122.08 o 
   5   8  21        0.34       17.69     17.65 o 
   6   8  21     3101.61     3275.01     73.26 o 
  -5   9  21      687.97      658.55     65.26 o 
  -4   9  21     1875.21     1840.07    127.74 o 
  -3   9  21       58.68       48.74     21.21 o 
  -2   9  21      301.22      298.26     33.93 o 
  -1   9  21      710.67      799.46     75.55 o 
   0   9  21       11.30       22.42     14.68 o 
   1   9  21      734.12      747.25     84.77 o 
   2   9  21     1575.65     1453.85    100.22 o 
   3   9  21        2.26       42.45     20.88 o 
   4   9  21      633.14      640.34     88.41 o 
   5   9  21      581.01      591.45     40.81 o 
  -4  10  21      212.57      231.40     37.26 o 
  -3  10  21      214.96      187.71     23.12 o 
  -2  10  21      313.52      336.49     32.42 o 
  -1  10  21       57.98       45.30     19.35 o 
   0  10  21      121.75       92.46     16.79 o 
   1  10  21        5.39       24.18     11.46 o 
   2  10  21       17.02       36.31     14.46 o 
   3  10  21      474.03      509.32     57.01 o 
  -1  11  21     2159.14     2461.26    134.71 o 
   0  11  21       23.50       77.64     21.81 o 
   1  11  21     1237.92     1382.51     90.96 o 
  -9   0  22      572.02      490.52     50.39 o 
  -8   0  22     2229.18     2101.48    179.52 o 
  -7   0  22      502.32      362.85     74.58 o 
  -6   0  22     1648.40     1671.52     39.68 o 
  -5   0  22     4900.28     4645.22    120.89 o 
  -4   0  22       62.43       26.97     13.94 o 
  -3   0  22     3224.96     3467.29    118.29 o 
  -2   0  22    18764.51    19218.31    690.37 o 
  -1   0  22     7394.93     7584.31    190.37 o 
   0   0  22     2589.17     2614.41     41.88 o 
   1   0  22     4344.43     4656.33     71.30 o 
   2   0  22     3206.19     3428.47    105.73 o 
   3   0  22      660.02      668.44     55.31 o 
   4   0  22     3781.06     3792.53    125.83 o 
   5   0  22     1090.58     1079.45     65.66 o 
   6   0  22      204.95      237.50     23.23 o 
   7   0  22     1032.84     1031.77     64.74 o 
   8   0  22     1394.90     1338.81     66.31 o 
  -9   1  22      122.69       79.45     12.16 o 
  -8   1  22       89.11       60.86     22.09 o 
  -7   1  22      359.28      261.18     38.35 o 
  -6   1  22      794.92      777.55     79.31 o 
  -5   1  22      184.13      133.22     16.37 o 
  -4   1  22     3365.91     3399.77     44.25 o 
  -3   1  22       51.62       44.10      6.58 o 
  -2   1  22        0.00       14.28      6.16 o 
  -1   1  22     2665.73     2673.17     77.34 o 
   0   1  22      623.92      507.77     27.24 o 
   1   1  22      131.45      117.15     11.01 o 
   2   1  22      248.36      239.75     18.72 o 
   3   1  22     6750.87     7056.41     75.76 o 
   4   1  22      749.19      678.81     33.24 o 
   5   1  22      306.72      308.45     18.52 o 
   6   1  22      432.60      497.66     23.73 o 
   7   1  22      536.61      535.53     31.35 o 
   8   1  22       34.84       37.65      8.01 o 
  -8   2  22      679.12      564.06     37.36 o 
  -7   2  22      103.32       61.33     11.31 o 
  -6   2  22      808.67      709.40     43.66 o 
  -5   2  22     1320.30     1171.73     85.40 o 
  -4   2  22      644.71      668.99     43.19 o 
  -3   2  22     2831.16     2931.15     73.67 o 
  -2   2  22     5735.13     6158.49    139.01 o 
  -1   2  22      539.93      526.44     38.07 o 
   0   2  22        3.93       25.64     10.42 o 
   1   2  22      522.75      524.88     23.94 o 
   2   2  22      214.34      245.76     17.76 o 
   3   2  22      362.88      378.66     21.97 o 
   4   2  22       25.96       35.32      7.08 o 
   5   2  22       83.38       56.71     11.00 o 
   6   2  22     1653.85     1681.70     43.99 o 
   7   2  22     2738.88     2770.00     59.03 o 
   8   2  22       23.46       19.36      6.46 o 
  -8   3  22      977.37      858.23    120.63 o 
  -7   3  22     3748.91     4063.07    157.88 o 
  -6   3  22      330.80      375.41     66.67 o 
  -5   3  22      190.10      174.11     30.49 o 
  -4   3  22    13303.26    13955.38    418.13 o 
  -3   3  22     9204.21     9212.31    224.13 o 
  -2   3  22       58.79       68.49     12.69 o 
  -1   3  22     2055.63     2011.03     76.33 o 
   0   3  22     4605.60     4749.36    143.84 o 
   1   3  22      734.73      764.63     47.45 o 
   2   3  22     4517.78     4556.79     58.88 o 
   3   3  22     3373.28     3372.60     54.58 o 
   4   3  22       44.85       31.07      7.17 o 
   5   3  22      949.42      995.47     25.42 o 
   6   3  22     6328.33     6628.01     94.47 o 
   7   3  22      728.24      773.27     44.69 o 
   8   3  22      344.73      294.64     23.95 o 
  -8   4  22     1011.20      975.78    135.11 o 
  -7   4  22      271.54      245.50     44.13 o 
  -6   4  22     1047.85      948.20     69.99 o 
  -5   4  22      223.35      239.25     34.71 o 
  -4   4  22      419.11      429.51     39.36 o 
  -3   4  22      972.35      790.47    104.83 o 
  -2   4  22      436.50      414.17     38.63 o 
  -1   4  22       83.62       43.41     10.18 o 
   0   4  22      453.64      496.83     54.28 o 
   1   4  22      869.70      911.39     48.80 o 
   2   4  22     1327.98      710.08    215.51 o 
   3   4  22       37.25       24.23      6.57 o 
   4   4  22     1150.50     1117.16     24.57 o 
   5   4  22     4883.66     5150.46     79.96 o 
   6   4  22      360.53      312.03     30.30 o 
   7   4  22     2150.48     2139.77     40.39 o 
  -8   5  22        3.28        1.21      9.42 o 
  -7   5  22        0.50      -13.81     10.20 o 
  -6   5  22      196.51      168.33     23.43 o 
  -5   5  22     1027.38     1237.11    110.71 o 
  -4   5  22     2029.03     2025.66     69.56 o 
  -3   5  22      892.15      951.43     72.72 o 
  -2   5  22        3.46       38.14     13.43 o 
  -1   5  22      928.39      948.08     81.02 o 
   0   5  22      410.76      424.94     33.03 o 
   1   5  22       35.59       23.44     11.96 o 
   2   5  22        4.73       11.26      4.65 o 
   3   5  22       83.32       85.26     10.08 o 
   4   5  22      654.13      602.58     39.93 o 
   5   5  22      461.05      442.56     26.88 o 
   6   5  22       14.17       14.94      8.59 o 
   7   5  22      100.02       66.23     10.74 o 
  -7   6  22       25.13       34.23     19.13 o 
  -6   6  22     1736.61     1690.01    107.81 o 
  -5   6  22     1690.43     1748.58     57.11 o 
  -4   6  22      105.49      107.99     17.01 o 
  -3   6  22       34.51       31.42     12.27 o 
  -2   6  22     3119.82     3178.21     92.45 o 
  -1   6  22     2936.43     3074.08     80.74 o 
   0   6  22      333.45      336.23     29.56 o 
   1   6  22     2516.91     2715.75     76.40 o 
   2   6  22     1229.69     1223.40     43.09 o 
   3   6  22      260.95      242.40     34.40 o 
   4   6  22     5040.74     5236.09    131.85 o 
   5   6  22     2161.35     2276.93     70.55 o 
   6   6  22      390.54      391.89     26.30 o 
  -6   7  22     1027.42     1232.62    113.75 o 
  -5   7  22      350.18      261.51     37.02 o 
  -4   7  22      415.43      378.95     82.42 o 
  -3   7  22      426.81      480.30     43.88 o 
  -2   7  22        0.51       24.65     23.96 o 
  -1   7  22     1492.72     1632.82    113.17 o 
   0   7  22     1334.33     1327.03    105.40 o 
   1   7  22        6.31       18.67     25.10 o 
   2   7  22      360.67      318.94     48.98 o 
   3   7  22     3915.82     4327.67    123.84 o 
   4   7  22     1511.18     1521.94     82.18 o 
   5   7  22     1266.05     1362.61     35.43 o 
   6   7  22      713.83      642.74     42.92 o 
  -6   8  22       53.76       62.58     40.85 o 
  -5   8  22      471.65      487.02     44.01 o 
  -4   8  22       11.65       28.13      9.69 o 
  -3   8  22      198.04      258.88     26.22 o 
  -2   8  22      154.46      166.07     25.36 o 
  -1   8  22      221.41      225.47     32.90 o 
   0   8  22      816.93      808.24    103.69 o 
   1   8  22      179.76      226.28     29.43 o 
   2   8  22      141.60      176.75     27.64 o 
   3   8  22      205.66      199.76     26.18 o 
   4   8  22      212.99      263.04     26.31 o 
   5   8  22      429.59      503.61     66.13 o 
  -5   9  22       73.56       71.24     18.09 o 
  -4   9  22      100.29      111.44     17.94 o 
  -3   9  22      555.91      619.81     49.96 o 
  -2   9  22      246.91      283.52     30.85 o 
  -1   9  22     1450.19     1425.24    171.91 o 
   0   9  22     2986.04     3405.83    111.28 o 
   1   9  22      801.75      913.04     68.99 o 
   2   9  22     3218.51     2972.58     98.48 o 
   3   9  22     3432.67     3486.30    406.62 o 
   4   9  22     2240.53     2309.39    120.08 o 
  -3  10  22     1081.18     1129.28     79.72 o 
  -2  10  22     1245.03     1359.74    121.91 o 
  -1  10  22       18.70       36.86     38.07 o 
   0  10  22     2332.31     2548.68    133.14 o 
   1  10  22     4422.09     4674.20    185.01 o 
   2  10  22     1390.06     1476.91     93.39 o 
  -8   1  23      533.61      363.47     40.14 o 
  -7   1  23     2097.15     2006.87     78.04 o 
  -6   1  23     9319.99     8862.08    570.27 o 
  -5   1  23      902.19      857.01     36.95 o 
  -4   1  23      260.41      200.80     12.24 o 
  -3   1  23     3068.72     3186.61     65.21 o 
  -2   1  23     1737.81     1809.67     58.08 o 
  -1   1  23      474.48      449.23     30.85 o 
   0   1  23     5401.27     5454.45    142.09 o 
   1   1  23      936.85      893.22     38.41 o 
   2   1  23     1765.37     1729.64     53.70 o 
   3   1  23     1248.94     1290.74     31.03 o 
   4   1  23      801.29      811.27     54.44 o 
   5   1  23        3.15       16.16      9.13 o 
   6   1  23      776.87      763.07     38.84 o 
   7   1  23     1495.68     1524.44     39.38 o 
   8   1  23      789.04      669.06     36.34 o 
  -8   2  23     2280.24     2160.30    932.04 o 
  -7   2  23     1655.86     1574.51     62.33 o 
  -6   2  23      342.00      260.35     54.42 o 
  -5   2  23     2940.41     2892.74     90.88 o 
  -4   2  23    10452.68    10737.39    272.53 o 
  -3   2  23     1116.21     1092.71     30.95 o 
  -2   2  23      206.71      142.34     35.19 o 
  -1   2  23     3385.22     3490.54     60.28 o 
   0   2  23     1608.89     1515.11     60.81 o 
   1   2  23     1459.98     1456.84     47.15 o 
   2   2  23     2682.38     2628.76     82.01 o 
   3   2  23      754.99      699.51     21.66 o 
   4   2  23     1717.70     1809.00     25.83 o 
   5   2  23     2807.12     2963.00     58.14 o 
   6   2  23     2952.71     2949.04     42.35 o 
   7   2  23      170.24      162.99     13.43 o 
  -8   3  23       54.39       12.37     14.55 o 
  -7   3  23       82.28       72.58     22.50 o 
  -6   3  23      316.70      278.21     39.08 o 
  -5   3  23       13.33       33.93     10.02 o 
  -4   3  23      207.40      184.06     25.88 o 
  -3   3  23        4.12        8.19      9.69 o 
  -2   3  23       13.04       12.16      9.25 o 
  -1   3  23      351.01      382.52     38.05 o 
   0   3  23       90.33       99.94     14.62 o 
   1   3  23      538.18      554.31     32.38 o 
   2   3  23      547.74      501.51     34.19 o 
   3   3  23      238.66      219.57     19.25 o 
   4   3  23      156.82      182.93     21.85 o 
   5   3  23      271.37      233.77     25.44 o 
   6   3  23      126.18      106.56     12.29 o 
   7   3  23      808.09      844.54     44.60 o 
  -8   4  23     1328.39     1423.73    117.02 o 
  -7   4  23     1584.45     1491.55    643.92 o 
  -6   4  23      334.57      264.66     33.06 o 
  -5   4  23     2937.02     3577.50    253.00 o 
  -4   4  23     3303.35     3354.19     96.02 o 
  -3   4  23      430.75      449.47     38.70 o 
  -2   4  23      803.46      767.26     77.23 o 
  -1   4  23     1926.28     2028.42    164.31 o 
   0   4  23      420.73      415.74     36.56 o 
   1   4  23      608.85      664.53     46.57 o 
   2   4  23     5989.28     6286.56    163.87 o 
   3   4  23     1130.28     1174.71     34.59 o 
   4   4  23      143.00      133.66     17.82 o 
   5   4  23     2846.90     2954.58    103.84 o 
   6   4  23     2002.79     2122.98     75.79 o 
   7   4  23      420.73      427.13     46.34 o 
  -7   5  23      346.61      310.62     37.66 o 
  -6   5  23     1462.48     1373.93     96.92 o 
  -5   5  23      544.11      526.48     51.57 o 
  -4   5  23       21.03       13.75      8.59 o 
  -3   5  23      788.70      917.09     71.80 o 
  -2   5  23     1636.54     1849.08     55.88 o 
  -1   5  23        2.77       28.70     12.77 o 
   0   5  23     6189.73     6472.42    278.28 o 
   1   5  23     7208.58     7700.36    196.65 o 
   2   5  23      695.29      707.02     63.07 o 
   3   5  23     1013.00     1087.03     45.75 o 
   4   5  23     6978.48     7327.16    110.76 o 
   5   5  23     2091.90     1859.00    126.80 o 
   6   5  23      154.70      151.62     23.50 o 
   7   5  23     2251.29     2279.35     63.37 o 
  -7   6  23       38.03       52.26     15.93 o 
  -6   6  23       18.45       24.33     11.78 o 
  -5   6  23        0.65       -1.61     12.07 o 
  -4   6  23       76.75       58.89     12.09 o 
  -3   6  23       26.17       34.95      8.10 o 
  -2   6  23      910.89     1015.88     91.90 o 
  -1   6  23     1772.93     1817.67     60.54 o 
   0   6  23      615.90      714.79     53.42 o 
   1   6  23      496.31      500.19     50.73 o 
   2   6  23      737.33      844.39     60.62 o 
   3   6  23     2908.14     3039.25     71.88 o 
   4   6  23      692.66      596.88     37.25 o 
   5   6  23       10.08        8.25      4.93 o 
   6   6  23      134.83      128.13     16.19 o 
  -6   7  23      772.65      747.12     77.96 o 
  -5   7  23      311.97      328.19     29.12 o 
  -4   7  23       24.68       18.32     28.07 o 
  -3   7  23      394.80      468.15     41.14 o 
  -2   7  23      609.41      753.92     68.38 o 
  -1   7  23      515.64      557.45     52.79 o 
   0   7  23        1.63       34.89     11.16 o 
   1   7  23      296.14      378.13     38.68 o 
   2   7  23        8.31       10.35     13.14 o 
   3   7  23      401.66      460.52     34.44 o 
   4   7  23     1071.73     1090.02    103.21 o 
   5   7  23      138.45      112.43     13.21 o 
  -5   8  23      892.16      940.37     72.84 o 
  -4   8  23     1258.50     1310.43    157.08 o 
  -3   8  23      247.49      249.91     28.20 o 
  -2   8  23     2389.77     2291.33    117.15 o 
  -1   8  23     3637.63     3840.58    108.27 o 
   0   8  23     1708.35     1917.59    142.75 o 
   1   8  23       33.87       23.70     12.30 o 
   2   8  23     4238.23     4246.45    121.36 o 
   3   8  23     2152.28     2114.18    146.48 o 
   4   8  23       88.49       49.28     16.67 o 
   5   8  23     2641.62     2465.02    120.55 o 
  -4   9  23      183.80      157.39     27.72 o 
  -3   9  23     1157.27     1269.73    129.96 o 
  -2   9  23      180.27      194.60     34.86 o 
  -1   9  23      144.37      167.18     36.48 o 
   0   9  23      648.28      590.30     51.54 o 
   1   9  23     1296.62     1344.88    102.20 o 
   2   9  23        2.06       49.78     18.96 o 
   3   9  23      175.07      180.55     31.54 o 
  -2  10  23       57.99       41.93     13.59 o 
  -1  10  23     1539.17     1453.31     86.31 o 
   0  10  23      511.03      526.76     54.36 o 
   1  10  23       64.56       77.18     35.31 o 
  -8   0  24      133.72       97.26     26.58 o 
  -7   0  24     3640.91     3515.79    132.64 o 
  -6   0  24     7931.64     7236.29    146.69 o 
  -5   0  24      765.46      720.69     48.86 o 
  -4   0  24     2123.03     2123.90     96.67 o 
  -3   0  24      777.28      642.03     14.27 o 
  -2   0  24     1260.47     1351.13     98.93 o 
  -1   0  24     9558.67     9848.27    201.00 o 
   0   0  24     5968.16     6021.34    239.02 o 
   1   0  24       26.18       29.06      7.15 o 
   2   0  24      452.91      492.20     33.42 o 
   3   0  24     3904.17     4281.96     87.30 o 
   4   0  24     5626.65     5900.59     91.53 o 
   5   0  24       32.46       30.75      7.27 o 
   6   0  24       89.82      106.46     19.21 o 
   7   0  24     1189.73     1134.22     84.21 o 
  -8   1  24      509.98      413.44     72.28 o 
  -7   1  24     1176.40      829.24     59.85 o 
  -6   1  24      181.25      149.27     27.89 o 
  -5   1  24      796.03      762.41     27.49 o 
  -4   1  24      111.59      106.54     12.14 o 
  -3   1  24      742.11      740.80     41.00 o 
  -2   1  24     1985.23     1856.65     47.27 o 
  -1   1  24     1390.72     1392.78     51.42 o 
   0   1  24      289.32      276.88     27.84 o 
   1   1  24     2302.60     2359.51     48.12 o 
   2   1  24     1972.34     2090.23     34.85 o 
   3   1  24     1296.49     1315.87     54.51 o 
   4   1  24     1979.80     2019.10     43.25 o 
   5   1  24      587.32      564.59     30.14 o 
   6   1  24      106.53       96.17     12.89 o 
   7   1  24      120.34      113.87     11.56 o 
  -8   2  24      163.59       91.63     26.52 o 
  -7   2  24     1921.10     1692.84     79.84 o 
  -6   2  24      302.48      210.81     46.47 o 
  -5   2  24       24.57       17.35      6.49 o 
  -4   2  24      177.78      158.50     24.68 o 
  -3   2  24      298.06      282.09     31.50 o 
  -2   2  24      207.40      221.55     24.09 o 
  -1   2  24      273.22      256.80     23.65 o 
   0   2  24       85.12       84.63     14.80 o 
   1   2  24       88.54       98.41     17.17 o 
   2   2  24      951.51      894.48     40.80 o 
   3   2  24       17.50       17.17      5.95 o 
   4   2  24      172.34      178.16     25.75 o 
   5   2  24      144.56      138.48     13.19 o 
   6   2  24      334.93      306.91     20.36 o 
   7   2  24      319.94      294.07     17.72 o 
  -8   3  24     4038.31     4286.56    166.12 o 
  -7   3  24      511.46      440.62     71.82 o 
  -6   3  24      575.60      411.15     57.36 o 
  -5   3  24     3028.22     3206.88     72.68 o 
  -4   3  24     3207.38     3241.85    115.06 o 
  -3   3  24     2310.61     2160.88     74.06 o 
  -2   3  24     4634.48     4833.08    108.15 o 
  -1   3  24      226.72      242.12     39.30 o 
   0   3  24       75.50       84.91     14.21 o 
   1   3  24     3097.98     3269.26     66.82 o 
   2   3  24     3971.89     4149.49    118.14 o 
   3   3  24      255.05      249.39     26.65 o 
   4   3  24     2391.66     2476.97     51.02 o 
   5   3  24     6351.72     6768.86    100.37 o 
   6   3  24      594.00      557.95     34.48 o 
   7   3  24      669.30      679.59     36.11 o 
  -7   4  24      758.40      591.26     60.54 o 
  -6   4  24      892.33      790.58     72.34 o 
  -5   4  24      109.92       65.98     15.78 o 
  -4   4  24      418.66      374.75     46.13 o 
  -3   4  24     3035.88     2952.76     93.13 o 
  -2   4  24      316.70      345.32     31.68 o 
  -1   4  24        2.25        1.10      9.36 o 
   0   4  24     2545.08     2534.42     68.12 o 
   1   4  24     3974.54     4271.30    117.50 o 
   2   4  24     1339.15     1251.08     78.35 o 
   3   4  24     1792.20     1788.74     22.23 o 
   4   4  24      445.77      443.27     42.32 o 
   5   4  24      219.66      173.28     17.58 o 
   6   4  24     3650.39     3918.42     93.98 o 
   7   4  24      993.84      948.45     90.76 o 
  -7   5  24       49.17       38.98     13.72 o 
  -6   5  24       26.56       19.00      8.72 o 
  -5   5  24      370.65      341.33     33.53 o 
  -4   5  24       39.72       24.27      8.19 o 
  -3   5  24      164.01      160.59     25.03 o 
  -2   5  24        1.55       28.44     11.63 o 
  -1   5  24      119.05      132.95     35.42 o 
   0   5  24     1800.84     1709.77     44.28 o 
   1   5  24        1.33       30.43     14.62 o 
   2   5  24      721.45      752.41     89.57 o 
   3   5  24       25.74       45.31     11.70 o 
   4   5  24      222.49      198.66     37.70 o 
   5   5  24      100.19       82.48     14.95 o 
   6   5  24      653.34      631.37     49.43 o 
  -6   6  24     1606.70     1536.43     82.16 o 
  -5   6  24       13.47        3.98      7.18 o 
  -4   6  24     1355.49     1531.07     99.04 o 
  -3   6  24     1562.10     1753.29     68.77 o 
  -2   6  24     1621.08     1670.45     61.88 o 
  -1   6  24     1132.20     1063.34     72.89 o 
   0   6  24     3726.75     3851.40    134.61 o 
   1   6  24      450.48      508.71     40.22 o 
   2   6  24      650.33      724.54    100.24 o 
   3   6  24     3915.37     3967.35    169.76 o 
   4   6  24     1421.24     1358.32     80.25 o 
   5   6  24     1508.21     1570.17     47.92 o 
   6   6  24     2551.62     2634.75     58.71 o 
  -6   7  24      225.85      197.20     35.12 o 
  -5   7  24     2345.28     2351.49    115.85 o 
  -4   7  24      100.33      137.80     22.84 o 
  -3   7  24       36.80       49.20     16.14 o 
  -2   7  24     2637.41     2685.14     87.59 o 
  -1   7  24     4305.44     4609.79    112.13 o 
   0   7  24      283.32      399.74     36.56 o 
   1   7  24      255.18      275.74     35.55 o 
   2   7  24     1524.03     1561.16     86.24 o 
   3   7  24      183.64      187.07     21.04 o 
   4   7  24     1417.27     1287.97    161.07 o 
   5   7  24      780.76      737.96     62.77 o 
  -5   8  24      329.00      381.69     42.45 o 
  -4   8  24     1089.21     1119.18    127.15 o 
  -3   8  24        1.63        5.88      8.85 o 
  -2   8  24        0.16       23.87     31.19 o 
  -1   8  24       32.59       29.96     24.05 o 
   0   8  24      255.14      286.02     35.66 o 
   1   8  24       78.58       81.21     30.90 o 
   2   8  24      536.82      546.72     42.60 o 
   3   8  24      463.76      525.58     56.05 o 
   4   8  24      658.91      640.93     98.78 o 
  -3   9  24      259.63      235.94     36.27 o 
  -2   9  24     2602.75     2564.17     78.69 o 
  -1   9  24     1943.00     1837.87     75.76 o 
   0   9  24       33.07       73.06     35.70 o 
   1   9  24     2423.02     2664.75    125.57 o 
   2   9  24     3116.52     3239.92    109.51 o 
   3   9  24       88.43      112.05     27.58 o 
  -7   1  25     1700.36     1496.76    645.13 o 
  -6   1  25        4.88        4.06      5.73 o 
  -5   1  25     4121.24     4032.50     79.89 o 
  -4   1  25     1223.35     1232.86     32.13 o 
  -3   1  25       50.36       35.34      9.61 o 
  -2   1  25     1756.13     1664.04     88.70 o 
  -1   1  25     3592.74     3528.44     66.62 o 
   0   1  25      950.47      937.95     36.20 o 
   1   1  25      256.70      226.17     22.73 o 
   2   1  25     2289.42     2260.40     64.25 o 
   3   1  25      929.47      913.53     25.97 o 
   4   1  25      441.66      420.48     32.04 o 
   5   1  25      262.25      252.02     20.14 o 
   6   1  25      794.50      772.21     40.00 o 
   7   1  25      161.57      129.67     18.21 o 
  -7   2  25      176.81      106.43     22.18 o 
  -6   2  25      750.74      636.13     73.93 o 
  -5   2  25      503.73      430.41     33.81 o 
  -4   2  25        0.29       12.32      4.77 o 
  -3   2  25     3745.09     3927.59     80.77 o 
  -2   2  25     4950.85     5290.22    106.61 o 
  -1   2  25      183.83      189.99     20.60 o 
   0   2  25      521.79      538.38     42.43 o 
   1   2  25     3605.55     3718.80     90.03 o 
   2   2  25      926.08      859.68     37.79 o 
   3   2  25      497.78      494.50     42.44 o 
   4   2  25     2772.25     2880.37     42.24 o 
   5   2  25     1293.84     1261.54     26.64 o 
   6   2  25      182.02      158.41     12.91 o 
   7   2  25      963.59      846.83     46.26 o 
  -7   3  25        8.37       14.04      6.67 o 
  -6   3  25      456.99      461.05     57.16 o 
  -5   3  25      118.49      123.36     21.14 o 
  -4   3  25      395.57      321.75     42.92 o 
  -3   3  25     2875.28     3044.52     81.44 o 
  -2   3  25     1019.66      921.21     57.30 o 
  -1   3  25        0.73        6.01      8.31 o 
   0   3  25        4.48       24.56     11.09 o 
   1   3  25       60.02       29.44     23.55 o 
   2   3  25     1061.16     1051.20     50.37 o 
   3   3  25       26.47       23.38      7.04 o 
   4   3  25      858.86      846.85     24.05 o 
   5   3  25     1885.12     1867.03     59.89 o 
   6   3  25     1776.02     1772.42     49.79 o 
  -7   4  25       46.70       34.90     10.35 o 
  -6   4  25      114.79      111.52     19.77 o 
  -5   4  25      315.81      290.27     32.81 o 
  -4   4  25      619.09      548.97     52.42 o 
  -3   4  25     2478.65     2470.63     88.35 o 
  -2   4  25     1260.01     1219.77     81.90 o 
  -1   4  25       28.74       30.33     11.03 o 
   0   4  25     2308.58     2351.46     75.37 o 
   1   4  25     2292.01     2449.22     77.69 o 
   2   4  25     3498.78     3399.75    155.55 o 
   3   4  25      116.66       93.56     19.15 o 
   4   4  25      958.17      847.74     43.96 o 
   5   4  25      791.00      787.65     32.98 o 
   6   4  25      198.00      158.67     20.21 o 
  -6   5  25      482.96      413.51     49.96 o 
  -5   5  25      572.20      490.87     62.43 o 
  -4   5  25     2976.10     2965.68     98.38 o 
  -3   5  25     1175.70     1122.09     96.78 o 
  -2   5  25      548.85      474.46     45.70 o 
  -1   5  25     5489.19     6104.73    300.83 o 
   0   5  25     2042.37     2062.96     82.81 o 
   1   5  25      883.15      837.57     58.10 o 
   2   5  25     6343.22     6886.54    149.36 o 
   3   5  25     4301.31     4339.15    125.62 o 
   4   5  25        1.21        9.31      8.24 o 
   5   5  25     2091.97     1999.14    146.11 o 
   6   5  25     1567.24     1428.54     33.60 o 
  -6   6  25      650.31      530.79     59.18 o 
  -5   6  25      204.95      220.12     26.11 o 
  -4   6  25       46.77       56.32     22.74 o 
  -3   6  25      192.41      205.49     32.63 o 
  -2   6  25     1775.02     1849.81     70.83 o 
  -1   6  25       66.20       60.55     14.16 o 
   0   6  25      729.39      682.44     62.14 o 
   1   6  25      322.02      346.26     45.35 o 
   2   6  25       35.73       31.96     36.06 o 
   3   6  25      190.83      204.04     23.60 o 
   4   6  25      820.74      827.92     64.19 o 
   5   6  25       77.36       57.46     21.50 o 
  -5   7  25        5.40       25.69      9.07 o 
  -4   7  25      896.75      868.26     62.64 o 
  -3   7  25      507.48      457.58     48.97 o 
  -2   7  25      348.98      373.94     49.13 o 
  -1   7  25      972.79      865.26     63.25 o 
   0   7  25     1114.72     1322.75    143.55 o 
   1   7  25      434.16      459.32     48.24 o 
   2   7  25     2312.35     2359.32     99.87 o 
   3   7  25      962.66     1009.32     76.59 o 
   4   7  25        1.00       46.35     16.34 o 
  -4   8  25      499.21      535.74     42.13 o 
  -3   8  25     1212.68     1052.21    112.33 o 
  -2   8  25     3377.02     3492.30    122.44 o 
  -1   8  25      161.52      145.96     31.21 o 
   0   8  25      796.98      884.30    120.82 o 
   1   8  25     1140.42     1158.97     94.62 o 
   2   8  25       69.93       50.60     24.59 o 
   3   8  25     2105.31     2063.40     66.85 o 
  -2   9  25       45.78       23.42     32.61 o 
  -1   9  25       22.00       54.40     19.06 o 
   0   9  25       38.38       36.38     31.43 o 
   1   9  25       25.25       34.70     12.51 o 
  -5   0  26     8736.99     8216.48    231.86 o 
  -4   0  26       15.57        8.95      8.87 o 
  -3   0  26      237.36      300.46     32.79 o 
  -2   0  26     1830.36     1897.33    990.12 o 
  -1   0  26     5351.72     5769.94    161.32 o 
   0   0  26      360.61      288.50     34.72 o 
   1   0  26      293.28      280.13     53.79 o 
   2   0  26     1101.65     1067.52     27.47 o 
   3   0  26     2265.19     2239.67     84.15 o 
   4   0  26       12.28       23.93      8.06 o 
   5   0  26      388.08      313.29     29.24 o 
   6   0  26      626.23      644.27     53.32 o 
  -5   1  26       20.60       11.55      5.06 o 
  -4   1  26      963.73      886.39     36.26 o 
  -3   1  26      732.88      667.34     29.38 o 
  -2   1  26      153.51      120.42     35.08 o 
  -1   1  26     1991.64     1847.61     75.95 o 
   0   1  26     2149.95     2242.60     63.22 o 
   1   1  26      604.52      556.85     38.14 o 
   2   1  26      288.60      261.56     15.70 o 
   3   1  26      605.30      602.68     31.00 o 
   4   1  26     1124.56     1113.11     42.86 o 
   5   1  26       15.36       23.23      5.58 o 
   6   1  26      156.87      131.39     12.02 o 
  -7   2  26      174.33       85.03     19.71 o 
  -6   2  26     1368.64     1348.58    107.99 o 
  -5   2  26     1177.49     1025.90     57.33 o 
  -4   2  26      487.14      396.92     39.73 o 
  -3   2  26       55.45       47.06     11.34 o 
  -2   2  26      462.05      437.47     51.64 o 
  -1   2  26       83.07       87.75     17.04 o 
   0   2  26     1040.29      941.91     40.14 o 
   1   2  26       10.30       25.17     11.93 o 
   2   2  26       19.26       36.76     14.72 o 
   3   2  26       11.28       25.90      8.82 o 
   4   2  26       49.76       40.89     10.02 o 
   5   2  26     1301.49     1327.03     41.61 o 
   6   2  26      683.20      654.09     48.11 o 
  -7   3  26     2291.02     2268.54     57.98 o 
  -6   3  26      786.43      608.65     78.58 o 
  -5   3  26      224.02      182.33     24.62 o 
  -4   3  26     1091.19     1049.96     70.37 o 
  -3   3  26     4396.63     4411.47    101.15 o 
  -2   3  26      554.17      536.22     72.63 o 
  -1   3  26      340.99      303.11     33.61 o 
   0   3  26     2397.76     2565.86     79.98 o 
   1   3  26     2814.76     2923.75     65.51 o 
   2   3  26       97.31      101.19     15.34 o 
   3   3  26     1677.58     1739.01     66.96 o 
   4   3  26      623.61      524.89     38.76 o 
   5   3  26      135.33       97.44     11.90 o 
   6   3  26     3384.90     3631.94     62.34 o 
  -6   4  26        2.42       18.93      8.85 o 
  -5   4  26     1920.26     1706.72     84.25 o 
  -4   4  26     2750.31     2770.12     90.58 o 
  -3   4  26      116.87      114.92     20.52 o 
  -2   4  26     1945.60     1731.16     66.79 o 
  -1   4  26      748.29      772.13     48.32 o 
   0   4  26       32.13       35.65     11.84 o 
   1   4  26     4098.79     4282.82    177.82 o 
   2   4  26     4853.45     5086.42    121.58 o 
   3   4  26       26.74       26.21     21.03 o 
   4   4  26      898.08      949.12     70.25 o 
   5   4  26     1991.56     1908.97     62.37 o 
   6   4  26      716.11      592.88     64.84 o 
  -6   5  26       69.62       62.56     18.63 o 
  -5   5  26      130.20      136.01     19.47 o 
  -4   5  26      989.11     1027.65     68.80 o 
  -3   5  26      649.62      570.65     53.79 o 
  -2   5  26      934.25      904.79     47.93 o 
  -1   5  26        1.77        7.52     10.08 o 
   0   5  26      166.09      142.16     19.48 o 
   1   5  26       23.51       19.86     23.02 o 
   2   5  26     1241.52     1225.55     58.35 o 
   3   5  26        1.32       38.03     16.84 o 
   4   5  26      123.68      168.36     55.03 o 
   5   5  26      319.59      303.29     46.09 o 
  -5   6  26     2516.87     2573.62     62.86 o 
  -4   6  26     1182.54     1252.83    175.01 o 
  -3   6  26       48.87       29.94     12.88 o 
  -2   6  26     2270.91     2256.69    132.51 o 
  -1   6  26     3932.49     4105.30    116.41 o 
   0   6  26       26.63       38.18     11.45 o 
   1   6  26     4383.26     4520.81    121.06 o 
   2   6  26     4511.74     5199.34    194.77 o 
   3   6  26      164.38      190.75     26.49 o 
   4   6  26     2006.83     1943.84     65.45 o 
   5   6  26     1366.41     1385.47    116.06 o 
  -4   7  26      254.57      253.74     32.52 o 
  -3   7  26      477.68      552.64     85.62 o 
  -2   7  26      976.46      896.07    106.31 o 
  -1   7  26      986.39      982.82     85.07 o 
   0   7  26     2742.67     2851.40    104.36 o 
   1   7  26       17.35       31.63      9.87 o 
   2   7  26      477.38      472.34     37.98 o 
   3   7  26     4162.64     4098.00    243.02 o 
   4   7  26     2528.60     2494.52    109.12 o 
  -3   8  26       85.79       72.78     19.00 o 
  -2   8  26      603.58      621.83     54.40 o 
  -1   8  26        9.73       16.00     20.36 o 
   0   8  26      145.56      134.81     26.21 o 
   1   8  26      903.27     1002.71     76.07 o 
   2   8  26      166.59      188.90     34.72 o 
  -5   1  27     3231.33     2894.17    106.75 o 
  -4   1  27      155.61      162.42     32.77 o 
  -3   1  27      291.17      301.74     34.45 o 
  -2   1  27     1417.96     1567.30     99.14 o 
  -1   1  27     1661.97     1432.66     97.59 o 
   0   1  27       68.16       83.13     20.86 o 
   1   1  27     1525.98     1464.90     43.18 o 
   2   1  27      250.40      276.32     26.21 o 
   3   1  27      765.43      629.51     37.91 o 
   4   1  27     4836.38     5142.97     82.52 o 
   5   1  27     2526.39     2764.97     29.41 o 
   6   1  27       20.09       18.44     10.39 o 
  -5   2  27      200.82      189.91     23.13 o 
  -4   2  27     1786.79     1770.22     71.80 o 
  -3   2  27     1713.27     1700.11     35.99 o 
  -2   2  27        5.28       23.42      7.06 o 
  -1   2  27     1751.01     1697.17     86.46 o 
   0   2  27     1429.24     1438.56     47.89 o 
   1   2  27       73.33       34.82      9.81 o 
   2   2  27     1624.89     1689.57     61.30 o 
   3   2  27     1689.67     1680.02     67.06 o 
   4   2  27        0.86       16.52      8.57 o 
   5   2  27     1672.57     1638.57     58.47 o 
   6   2  27     3403.31     3534.53     64.56 o 
  -6   3  27      193.71      121.12     28.61 o 
  -5   3  27      155.78      118.11     17.55 o 
  -4   3  27        5.12        3.28      6.09 o 
  -3   3  27      938.41      815.46     55.02 o 
  -2   3  27      624.35      551.36     39.96 o 
  -1   3  27        0.46        3.14      6.54 o 
   0   3  27     1043.49     1042.39     59.40 o 
   1   3  27      831.09      876.53     71.88 o 
   2   3  27       85.76      105.53     14.18 o 
   3   3  27      330.04      296.27     21.99 o 
   4   3  27       55.03       15.84     21.09 o 
   5   3  27      281.26      222.83     25.83 o 
  -6   4  27        2.80        9.53      8.36 o 
  -5   4  27      112.83       80.19     12.79 o 
  -4   4  27     1736.31     1576.44     89.99 o 
  -3   4  27      389.20      350.89     39.86 o 
  -2   4  27        5.71       13.72      8.41 o 
  -1   4  27      835.29      781.88     63.13 o 
   0   4  27      860.28      868.34     64.95 o 
   1   4  27      250.99      225.50     35.18 o 
   2   4  27       30.14       44.09     12.90 o 
   3   4  27     1508.73     1454.08     69.86 o 
   4   4  27        9.52       16.70     10.10 o 
   5   4  27      373.35      328.25     38.15 o 
  -5   5  27     2320.80     2155.51     59.37 o 
  -4   5  27       10.35       25.13     10.89 o 
  -3   5  27     3895.73     3871.42    160.56 o 
  -2   5  27     4552.08     4574.76    288.96 o 
  -1   5  27      596.29      562.97     53.60 o 
   0   5  27     2771.82     2758.14     84.64 o 
   1   5  27     5429.90     5796.76    128.37 o 
   2   5  27     2698.19     2704.22    108.98 o 
   3   5  27      167.54      196.16     33.97 o 
   4   5  27     1032.22     1050.81     74.88 o 
   5   5  27       94.13       62.23     18.26 o 
  -5   6  27      148.55      100.48     22.80 o 
  -4   6  27      194.77      284.54     33.39 o 
  -3   6  27        2.14        1.49      8.70 o 
  -2   6  27      305.71      227.44     29.77 o 
  -1   6  27     2690.73     2801.63     98.07 o 
   0   6  27     1362.93     1330.55     94.52 o 
   1   6  27        4.34       24.16     31.96 o 
   2   6  27      386.65      400.82     38.25 o 
   3   6  27      559.98      581.44     60.33 o 
   4   6  27      258.50      244.33     44.98 o 
  -4   7  27      330.07      286.55     35.38 o 
  -3   7  27     1022.28      874.39     78.77 o 
  -2   7  27     1290.37     1365.51     98.13 o 
  -1   7  27        0.54       30.84     10.96 o 
   0   7  27      668.77      721.18     68.53 o 
   1   7  27     1929.71     1956.76     60.36 o 
   2   7  27       19.10       72.07     16.20 o 
   3   7  27      712.89      611.89     62.45 o 
  -2   8  27      438.91      469.03     43.29 o 
  -1   8  27     3414.88     3728.02    121.35 o 
   0   8  27     2061.49     2037.83    206.34 o 
   1   8  27      145.01      119.24     28.11 o 
  -4   0  28      363.60      334.78     39.19 o 
  -3   0  28     1254.77     1185.04    113.05 o 
  -2   0  28     2570.32     2537.01    156.53 o 
  -1   0  28        0.55       36.38     14.79 o 
   0   0  28     3057.07     3099.84    211.01 o 
   1   0  28     1850.07     1810.16    154.01 o 
   2   0  28      508.05      434.74     81.84 o 
   3   0  28     2484.00     2499.85    168.26 o 
   4   0  28    10204.40    10387.90    292.71 o 
   5   0  28     1283.55     1272.99     65.54 o 
  -5   1  28      929.61      708.85    102.98 o 
  -4   1  28      178.54      205.58     33.37 o 
  -3   1  28      121.33      103.99     17.02 o 
  -2   1  28      311.56      343.19     37.65 o 
  -1   1  28     1973.87     2009.43    101.04 o 
   0   1  28       19.53       42.25     27.11 o 
   1   1  28       22.95       37.13     10.05 o 
   2   1  28      904.29      948.87     62.17 o 
   3   1  28      742.34      677.07     55.99 o 
   4   1  28       95.72       67.09      9.51 o 
   5   1  28      582.34      520.44     38.31 o 
  -5   2  28      321.31      259.54     33.72 o 
  -4   2  28      505.42      389.72     65.55 o 
  -3   2  28       14.75       25.05     10.15 o 
  -2   2  28        4.78       11.08      4.86 o 
  -1   2  28      370.21      310.95     37.35 o 
   0   2  28       14.36       29.74      6.69 o 
   1   2  28      269.76      276.90     33.18 o 
   2   2  28      765.99      668.48     46.30 o 
   3   2  28     1762.80     1851.24     65.69 o 
   4   2  28     2588.36     2841.27     89.28 o 
   5   2  28     1051.79     1077.99     54.73 o 
  -6   3  28       58.35       38.46     15.28 o 
  -5   3  28      409.83      349.71     29.96 o 
  -4   3  28     3457.11     3455.66    273.90 o 
  -3   3  28      135.83       91.63     19.10 o 
  -2   3  28     1300.58     1119.12     59.48 o 
  -1   3  28     1594.29     1505.02     46.01 o 
   0   3  28        4.42       17.26      7.72 o 
   1   3  28     1882.23     1943.95     48.04 o 
   2   3  28     3530.98     3915.99     75.20 o 
   3   3  28      815.50      784.19     46.03 o 
   4   3  28      268.78      277.81     40.83 o 
   5   3  28     4719.95     5206.63    103.61 o 
  -5   4  28      152.53      116.92     27.39 o 
  -4   4  28     1399.33     1190.27     50.37 o 
  -3   4  28     4842.00     4890.53    210.33 o 
  -2   4  28      173.10      132.82     22.67 o 
  -1   4  28      344.66      306.67     37.57 o 
   0   4  28     1269.34     1147.33     44.73 o 
   1   4  28     1074.05     1056.39     72.76 o 
   2   4  28       66.01      104.18     16.21 o 
   3   4  28      374.14      375.69     70.66 o 
   4   4  28      124.86      115.05     18.76 o 
  -5   5  28      198.94      143.62     23.86 o 
  -4   5  28       67.76       58.09     17.27 o 
  -3   5  28       13.49       35.14     12.05 o 
  -2   5  28       25.27       23.10     11.54 o 
  -1   5  28      206.38      178.33     26.41 o 
   0   5  28       78.48       55.16     14.46 o 
   1   5  28      159.73      158.56     25.05 o 
   2   5  28      401.20      380.52     39.95 o 
   3   5  28      472.30      513.97     50.17 o 
   4   5  28      271.23      273.64     31.76 o 
  -4   6  28      796.48      632.94     68.95 o 
  -3   6  28     3834.06     4044.90    319.25 o 
  -2   6  28     1926.71     1780.07    101.80 o 
  -1   6  28      526.80      520.87     56.40 o 
   0   6  28     2282.21     2421.62     59.56 o 
   1   6  28      893.17      811.57     59.33 o 
   2   6  28       80.57       72.58     40.24 o 
   3   6  28     1926.90     1648.21    124.06 o 
  -2   7  28      848.41      813.75     78.44 o 
  -1   7  28     2234.55     2204.63     64.70 o 
   0   7  28      127.40      121.00     22.09 o 
   1   7  28      966.28      869.95    139.26 o 
   2   7  28       16.81       67.89     19.06 o 
  -4   1  29      286.07      252.30     41.13 o 
  -3   1  29      973.15     1080.29     79.77 o 
  -2   1  29       73.83       90.68     21.56 o 
  -1   1  29      827.75      978.32     69.33 o 
   0   1  29     4627.92     4947.16    118.18 o 
   1   1  29     1281.80     1339.32     99.97 o 
   2   1  29     2670.65     2746.43     85.84 o 
   3   1  29     5086.97     5693.12    106.86 o 
   4   1  29     2798.66     2989.79     58.25 o 
   5   1  29      218.59      207.10     30.75 o 
  -4   2  29      126.12      140.53     21.74 o 
  -3   2  29      467.26      521.53     58.13 o 
  -2   2  29     1448.20     1474.10     91.04 o 
  -1   2  29      865.22      912.64     62.81 o 
   0   2  29      910.66      812.73     93.39 o 
   1   2  29     3291.19     3536.16     95.65 o 
   2   2  29     2263.05     2192.17     86.30 o 
   3   2  29       66.02       46.90     19.18 o 
   4   2  29     1300.33     1226.94     85.98 o 
  -5   3  29        2.66        8.77     11.96 o 
  -4   3  29      296.70      325.31     44.52 o 
  -3   3  29       20.56       11.17      8.69 o 
  -1   3  29        0.37       11.16      7.45 o 
   0   3  29       32.71       28.07      8.62 o 
   1   3  29      811.59      786.77     78.68 o 
   2   3  29       36.51       30.79     10.59 o 
   3   3  29        4.15       17.06      8.85 o 
   4   3  29      226.52      202.50     22.05 o 
  -4   4  29       23.46       11.19      6.63 o 
  -3   4  29      821.58      634.01     53.99 o 
  -2   4  29     1982.30     1932.88    124.28 o 
  -1   4  29      558.30      512.16     85.68 o 
   0   4  29      355.78      329.12     34.52 o 
   1   4  29     3010.15     3303.19     98.79 o 
   2   4  29     2597.57     2578.83    136.02 o 
   3   4  29      517.74      494.84     54.65 o 
   4   4  29      353.95      288.25     37.77 o 
  -4   5  29     2884.59     2828.31    115.95 o 
  -3   5  29     2346.34     2191.87     84.29 o 
  -2   5  29       76.46       86.01     34.05 o 
  -1   5  29     1889.43     1816.27     97.10 o 
   0   5  29     2307.07     2299.71     58.31 o 
   1   5  29      249.75      216.27     28.66 o 
   2   5  29      300.18      268.69     29.48 o 
   3   5  29     1357.23     1249.48     51.86 o 
  -3   6  29        1.98        6.90     20.35 o 
  -2   6  29      549.97      452.03     48.50 o 
  -1   6  29      551.20      420.51     46.75 o 
   0   6  29       20.73       32.60     12.31 o 
   1   6  29      207.10      153.45     28.75 o 
   2   6  29      120.02      128.04     22.97 o 
  -4   0  30     2580.22     2642.15     60.96 o 
  -3   0  30      756.48      681.10     81.10 o 
  -2   0  30     2051.76     1974.30    159.49 o 
  -1   0  30     5716.22     6059.91    197.60 o 
   0   0  30     3963.51     4246.14    140.40 o 
   1   0  30       61.07       78.36     31.38 o 
   2   0  30     1624.61     1800.54    250.70 o 
   3   0  30     1856.26     1825.20    226.59 o 
   4   0  30      287.78      322.07     59.81 o 
  -4   1  30      318.17      262.48     49.70 o 
  -3   1  30     1428.94     1443.76    121.35 o 
  -2   1  30     2021.28     1943.68    109.86 o 
  -1   1  30        3.39       39.99     13.20 o 
   0   1  30     1274.33     1230.05    100.05 o 
   1   1  30      589.72      665.10     55.64 o 
   2   1  30      881.54      973.79    100.19 o 
   3   1  30       25.79      104.45     23.16 o 
   4   1  30      268.18      250.34     44.14 o 
  -4   2  30      773.11      767.90    336.94 o 
  -3   2  30      488.65      539.90    245.96 o 
  -2   2  30       69.13       86.13     19.57 o 
  -1   2  30      684.06      776.47     58.39 o 
   0   2  30     1632.67     1851.18    193.72 o 
   1   2  30       42.94       29.29     24.21 o 
   2   2  30      716.26      689.28     39.16 o 
   3   2  30      130.95      148.66     16.14 o 
   4   2  30        4.37       44.34      8.90 o 
  -4   3  30      168.49      161.30     43.83 o 
  -1   3  30        0.05       31.76     13.06 o 
   0   3  30     2242.79     2139.35     88.05 o 
   1   3  30     4450.18     4761.75    101.57 o 
   2   3  30      160.03      155.08     16.94 o 
   3   3  30     1109.62     1114.09     53.98 o 
  -3   4  30        1.97       29.12     11.78 o 
  -2   4  30     1660.23     1550.72     42.10 o 
  -1   4  30       83.64       69.39     27.30 o 
   0   4  30       26.16       21.73      9.37 o 
   1   4  30       28.78       24.33     16.87 o 
   2   4  30      917.75      873.04     55.60 o 
   3   4  30      294.14      296.22     33.15 o 
  -2   5  30      908.99      746.54    117.43 o 
  -1   5  30       51.94       22.66     28.37 o 
   0   5  30      431.18      386.70     58.68 o 
   1   5  30      164.49      147.78     27.25 o 
   2   5  30      347.62      319.75     54.09 o 
  -4   1  31     1943.70     2051.64    170.52 o 
  -3   1  31      124.73      103.82     13.79 o 
  -2   1  31     2132.36     2242.07     94.95 o 
  -1   1  31     1806.68     1940.19    121.50 o 
   0   1  31      107.76       92.68     24.81 o 
   1   1  31     1325.98     1383.80     91.24 o 
   2   1  31     1082.07     1179.33    102.71 o 
   3   1  31      344.99      376.80     44.37 o 
  -4   2  31     1434.60     1439.16    126.66 o 
  -3   2  31     1795.03     1896.30     62.81 o 
  -2   2  31      638.88      569.98     74.56 o 
  -1   2  31      629.75      692.72     62.18 o 
   0   2  31     2519.45     2737.68    184.81 o 
   1   2  31      247.77      356.95     29.68 o 
   2   2  31      706.30      750.98     61.51 o 
   3   2  31     3377.94     3790.41    180.13 o 
  -3   3  31        1.77       -3.24     13.00 o 
   1   3  31        0.21       54.31     23.26 o 
   2   3  31       94.57      111.37     25.79 o 
   0   4  31     1052.04      942.09     40.20 o 
   1   4  31       99.67      119.22     22.12 o 
  -3   0  32     1236.05     1243.71    119.65 o 
  -2   0  32     2460.08     2352.69    155.47 o 
  -1   0  32       29.22       56.03     24.03 o 
   0   0  32     2732.80     2644.89     91.18 o 
   1   0  32     1410.45     1631.82    164.85 o 
   2   0  32       12.29      -12.43     17.24 o 
  -3   1  32      147.65      131.53     25.03 o 
  -2   1  32        1.82       53.15     17.22 o 
  -1   1  32      974.47      881.81     57.69 o 
   0   1  32      289.28      377.30     33.88 o 
   1   1  32       72.64       92.44     32.42 o 
   2   1  32      312.84      376.92     46.03 o 
  -2   2  32       48.97       55.75     29.25 o 
  -1   2  32      113.41      155.98     25.11 o 
   0   2  32     1096.38     1217.17     86.84 o 
   1   2  32     1862.25     2043.83    109.21 o 
  -1   3  32     1347.10     1356.87    110.69 o 
   0   3  32      824.13      880.60    125.06 o 
   1   3  32      410.21      385.46     66.38 o 
                                                 
